# Supplementary material for: Poly[[(methanol)(μ4-2,4,5,6-tetra­fluoro­benzene-1,3-dicarboxyl­ato)copper(II)] methanol monosolvate]
Source: Acta Crystallogr Sect E Struct Rep Online. 2012 May 16;68(Pt 6):m768–9. doi: 10.1107/S1600536812020740 (PMC3379103; doi:10.1107/S1600536812020740)
Supplement: Supplementary file 1 [file e-68-0m768-sup1.cif]

##############################################################################
#                                                                            #
# This CIF contains the data in a paper accepted for publication in          #
# Acta Crystallographica Section E. It conforms to the requirements of       #
# Notes for Authors for Acta Crystallographica Section E, and has been       #
# peer reviewed under the auspices of the IUCr Commission on Journals.       #
#                                                                            #
# Full details of the Crystallographic Information File format               #
# are given in the paper "The Crystallographic Information File (CIF):       #
# a New Standard Archive File for Crystallography" by S. R. Hall, F. H.      #
# Allen and I. D. Brown [Acta Cryst. (1991), A47, 655-685].                  #
#                                                                            #
# The current version of the core CIF dictionary is obtainable from          #
# ftp://ftp.iucr.org/pub/cif_core.dic.                                       #
#                                                                            #
# Software is freely available for graphical display of the structure(s)     #
# in this CIF. For information consult the CIF software page                 #
# http://www.iucr.org/resources/cif/software.                                #
#                                                                            #
# This file may be used for bona fide research purposes within the           #
# scientific community so long as proper attribution is given to the journal # 
# article from which it was obtained.                                        #
#                                                                            #
##############################################################################
data_I
_audit_creation_method     SHELXL-97
_chemical_name_systematic
;
Poly[[(methanol)(\m~4~-2,4,5,6-tetrafluorobenzene-1,3-
dicarboxylato)copper(II)] methanol monosolvate]
;
_chemical_name_common     ?
_chemical_formula_moiety     'C9 H4 Cu F4 O5, C H4 O'
_chemical_formula_sum     'C10 H8 Cu F4 O6'
_chemical_formula_iupac     '[Cu (C8 F4 O4) (C H4 O)], C H4 O'
_chemical_formula_weight     363.70
_chemical_melting_point     ?
_symmetry_cell_setting     monoclinic
_symmetry_space_group_name_H-M     'P 21/n'
_symmetry_space_group_name_Hall     '-P 2yn'
loop_
    _symmetry_equiv_pos_as_xyz
    'x, y, z'
    '-x+1/2, y+1/2, -z+1/2'
    '-x, -y, -z'
    'x-1/2, -y-1/2, z-1/2'
_cell_length_a     8.6542(7)
_cell_length_b     12.1882(10)
_cell_length_c     12.4272(10)
_cell_angle_alpha     90.00
_cell_angle_beta     98.3900(10)
_cell_angle_gamma     90.00
_cell_volume     1296.78(18)
_cell_formula_units_Z     4
_cell_measurement_reflns_used     2575
_cell_measurement_theta_min     2.35
_cell_measurement_theta_max     26.13
_cell_measurement_temperature     200(2)
_exptl_crystal_description     block
_exptl_crystal_colour     green
_exptl_crystal_size_max     0.34
_exptl_crystal_size_mid     0.22
_exptl_crystal_size_min     0.19
_exptl_crystal_density_diffrn     1.863
_exptl_crystal_density_meas     ?
_exptl_crystal_density_method     'not measured'
_exptl_crystal_F_000     724
_exptl_absorpt_coefficient_mu     1.759
_exptl_absorpt_correction_type     multi-scan
_exptl_absorpt_process_details     '(SADABS; Sheldrick, 2003)'
_exptl_absorpt_correction_T_min     0.6210
_exptl_absorpt_correction_T_max     0.7146
_exptl_special_details     ?
_diffrn_ambient_temperature     200(2)
_diffrn_radiation_type     MoK\a
_diffrn_radiation_wavelength     0.71073
_diffrn_radiation_source     'fine-focus sealed tube'
_diffrn_radiation_monochromator     graphite
_diffrn_measurement_device_type     'Bruker APEXII CCD area-detector'
_diffrn_measurement_method     '\f and \w scans'
_diffrn_detector_area_resol_mean     '9.00'
_diffrn_reflns_number     8122
_diffrn_reflns_av_R_equivalents     0.0173
_diffrn_reflns_av_sigmaI/netI     0.0188
_diffrn_reflns_theta_min     2.35
_diffrn_reflns_theta_max     26.13
_diffrn_reflns_theta_full     26.13
_diffrn_measured_fraction_theta_max     0.998
_diffrn_measured_fraction_theta_full     0.998
_diffrn_reflns_limit_h_min     -10
_diffrn_reflns_limit_h_max     10
_diffrn_reflns_limit_k_min     -15
_diffrn_reflns_limit_k_max     14
_diffrn_reflns_limit_l_min     -13
_diffrn_reflns_limit_l_max     15
_diffrn_standards_number     0
_diffrn_standards_interval_count     .
_diffrn_standards_interval_time     .
_diffrn_standards_decay_%     ?
_refine_special_details
;
Refinement of <i>F</i>^2^ against ALL reflections. The weighted <i>R</i>-factor
<i>wR</i> and goodness of fit <i>S</i> are based on <i>F</i>^2^, conventional
<i>R</i>-factors <i>R</i> are based on <i>F</i>, with <i>F</i> set to zero for
negative <i>F</i>^2^. The threshold expression of <i>F</i>^2^ >
\s(<i>F</i>^2^) is used only for calculating <i>R</i>-factors(gt) <i>etc</i>.
and is not relevant to the choice of reflections for refinement.
<i>R</i>-factors based on <i>F</i>^2^ are statistically about twice as large
as those based on <i>F</i>, and <i>R</i>- factors based on ALL data will be
even larger.
;
_reflns_number_total     2575
_reflns_number_gt     2365
_reflns_threshold_expression     I>2\s(I)
_refine_ls_structure_factor_coef     Fsqd
_refine_ls_matrix_type     full
_refine_ls_R_factor_all     0.0354
_refine_ls_R_factor_gt     0.0326
_refine_ls_wR_factor_gt     0.0895
_refine_ls_wR_factor_ref     0.0918
_refine_ls_goodness_of_fit_ref     1.069
_refine_ls_restrained_S_all     1.069
_refine_ls_number_reflns     2575
_refine_ls_number_parameters     196
_refine_ls_number_restraints     1
_refine_ls_hydrogen_treatment     mixed
_refine_ls_weighting_scheme     calc
_refine_ls_weighting_details
         'calc w=1/[\s^2^(Fo^2^)+(0.0551P)^2^+1.2274P] where P=(Fo^2^+2Fc^2^)/3'
_atom_sites_solution_hydrogens     geom
_atom_sites_solution_primary     direct
_atom_sites_solution_secondary     difmap
_refine_ls_shift/su_max     0.001
_refine_ls_shift/su_mean     0.000
_refine_diff_density_max     1.050
_refine_diff_density_min     -0.402
_refine_ls_extinction_method     none
_refine_ls_extinction_coef     ?
loop_
    _atom_type_symbol
    _atom_type_description
    _atom_type_scat_dispersion_real
    _atom_type_scat_dispersion_imag
    _atom_type_scat_source
    'C' 'C' 0.0033 0.0016
                         'International Tables Vol C Tables 4.2.6.8 and 6.1.1.4'
    'H' 'H' 0.0000 0.0000
                         'International Tables Vol C Tables 4.2.6.8 and 6.1.1.4'
    'O' 'O' 0.0106 0.0060
                         'International Tables Vol C Tables 4.2.6.8 and 6.1.1.4'
    'F' 'F' 0.0171 0.0103
                         'International Tables Vol C Tables 4.2.6.8 and 6.1.1.4'
    'Cu' 'Cu' 0.3201 1.2651
                         'International Tables Vol C Tables 4.2.6.8 and 6.1.1.4'
_computing_data_collection     'APEX2 (Bruker, 2007)'
_computing_cell_refinement     'SAINT (Bruker, 2007)'
_computing_data_reduction     'SAINT (Bruker, 2007)'
_computing_structure_solution     'SHELXS97 (Sheldrick, 2008)'
_computing_structure_refinement     'SHELXL97 (Sheldrick, 2008)'
_computing_molecular_graphics     'XP in SHELXTL (Sheldrick, 2008)'
_computing_publication_material     'SHELXL97 (Sheldrick, 2008)'
loop_
    _atom_site_type_symbol
    _atom_site_label
    _atom_site_fract_x
    _atom_site_fract_y
    _atom_site_fract_z
    _atom_site_U_iso_or_equiv
    _atom_site_adp_type
    _atom_site_calc_flag
    _atom_site_refinement_flags
    _atom_site_occupancy
    _atom_site_symmetry_multiplicity
    _atom_site_disorder_assembly
    _atom_site_disorder_group
    Cu Cu1 0.86874(3) 0.96498(2) 0.53265(2) 0.01964(12) Uani d . 1 1 . .
    C C1 0.8110(3) 1.2979(2) 0.4412(2) 0.0263(5) Uani d . 1 1 . .
    C C2 0.7454(3) 1.32560(19) 0.33704(19) 0.0244(5) Uani d . 1 1 . .
    C C3 0.6682(3) 1.4235(2) 0.30967(19) 0.0253(5) Uani d . 1 1 . .
    C C4 0.6579(4) 1.4958(2) 0.3942(2) 0.0364(7) Uani d . 1 1 . .
    C C5 0.7222(5) 1.4715(2) 0.4996(2) 0.0471(9) Uani d . 1 1 . .
    C C6 0.7980(4) 1.3732(2) 0.5220(2) 0.0412(7) Uani d . 1 1 . .
    C C7 0.8867(3) 1.18712(19) 0.46554(18) 0.0237(5) Uani d . 1 1 . .
    C C8 0.6012(3) 1.45109(18) 0.1942(2) 0.0239(5) Uani d . 1 1 . .
    C C9 0.6040(4) 0.8097(3) 0.5897(3) 0.0528(9) Uani d . 1 1 . .
    H H9A 0.5000 0.8111 0.6079 0.079 Uiso calc . 1 1 . .
    H H9B 0.6736 0.7776 0.6485 0.079 Uiso calc . 1 1 . .
    H H9C 0.6053 0.7668 0.5250 0.079 Uiso calc . 1 1 . .
    C C10 0.0958(4) 0.3426(3) 0.2112(3) 0.0545(9) Uani d . 1 1 . .
    H H10A 0.2061 0.3549 0.2157 0.082 Uiso calc R 1 1 . .
    H H10B 0.0624 0.2914 0.1538 0.082 Uiso calc R 1 1 . .
    H H10C 0.0735 0.3132 0.2790 0.082 Uiso calc R 1 1 . .
    F F1 0.7529(2) 1.25055(12) 0.25928(11) 0.0331(4) Uani d . 1 1 . .
    F F2 0.5866(3) 1.59239(14) 0.37550(13) 0.0523(5) Uani d . 1 1 . .
    F F3 0.7098(4) 1.54384(16) 0.57961(16) 0.0796(9) Uani d . 1 1 . .
    F F4 0.8600(3) 1.35034(16) 0.62475(14) 0.0636(6) Uani d . 1 1 . .
    O O1 0.8026(2) 1.11737(14) 0.50171(15) 0.0307(4) Uani d . 1 1 . .
    O O2 1.0228(2) 1.17630(14) 0.44677(15) 0.0313(4) Uani d . 1 1 . .
    O O3 0.4671(2) 1.48965(17) 0.17844(14) 0.0319(4) Uani d . 1 1 . .
    O O4 0.6883(2) 1.43243(16) 0.12365(13) 0.0285(4) Uani d . 1 1 . .
    O O5 0.6524(2) 0.91720(17) 0.57154(19) 0.0400(5) Uani d D 1 1 . .
    H H5 0.601(4) 0.960(2) 0.606(3) 0.057(12) Uiso d D 1 1 . .
    O O6 0.0148(3) 0.4435(2) 0.1894(2) 0.0569(7) Uani d . 1 1 . .
    H H6 -0.0781 0.4313 0.1697 0.085 Uiso calc R 1 1 . .
loop_
    _atom_site_aniso_label
    _atom_site_aniso_U_11
    _atom_site_aniso_U_22
    _atom_site_aniso_U_33
    _atom_site_aniso_U_12
    _atom_site_aniso_U_13
    _atom_site_aniso_U_23
    Cu1 0.02543(18) 0.01590(18) 0.01669(18) -0.00318(10) 0.00001(11) 0.00040(10)
    C1 0.0362(13) 0.0189(11) 0.0219(12) 0.0017(10) -0.0022(10) 0.0017(9)
    C2 0.0350(13) 0.0201(11) 0.0173(11) 0.0010(10) 0.0014(9) -0.0004(9)
    C3 0.0351(13) 0.0206(11) 0.0183(11) 0.0019(10) -0.0023(9) 0.0010(9)
    C4 0.0620(19) 0.0204(13) 0.0239(13) 0.0141(13) -0.0028(12) 0.0015(10)
    C5 0.088(3) 0.0274(15) 0.0208(14) 0.0171(14) -0.0073(15) -0.0089(10)
    C6 0.073(2) 0.0284(14) 0.0171(12) 0.0104(14) -0.0107(12) 0.0024(11)
    C7 0.0353(13) 0.0181(11) 0.0155(11) 0.0014(9) -0.0037(9) 0.0005(9)
    C8 0.0335(13) 0.0162(11) 0.0200(12) 0.0003(9) -0.0022(10) -0.0006(9)
    C9 0.0485(19) 0.0407(18) 0.070(2) -0.0086(14) 0.0117(17) 0.0131(16)
    C10 0.0519(19) 0.061(2) 0.049(2) -0.0095(17) 0.0024(15) 0.0140(17)
    F1 0.0550(10) 0.0226(7) 0.0197(7) 0.0083(6) -0.0017(6) -0.0035(6)
    F2 0.0966(15) 0.0268(8) 0.0287(9) 0.0282(9) -0.0068(9) -0.0013(7)
    F3 0.166(3) 0.0405(12) 0.0247(10) 0.0440(13) -0.0131(12) -0.0126(8)
    F4 0.1242(19) 0.0373(10) 0.0196(8) 0.0251(11) -0.0217(9) -0.0025(7)
    O1 0.0374(10) 0.0191(8) 0.0356(10) 0.0020(7) 0.0055(8) 0.0043(7)
    O2 0.0369(10) 0.0207(8) 0.0359(10) 0.0013(7) 0.0046(8) 0.0085(7)
    O3 0.0376(10) 0.0376(10) 0.0192(9) 0.0111(8) 0.0001(7) 0.0032(8)
    O4 0.0319(9) 0.0330(9) 0.0190(8) 0.0050(8) -0.0016(7) 0.0054(7)
    O5 0.0375(11) 0.0297(10) 0.0566(13) -0.0091(8) 0.0192(10) -0.0092(9)
    O6 0.0374(12) 0.0643(15) 0.0666(17) -0.0080(11) -0.0002(11) 0.0208(13)
_geom_special_details
;
All e.s.d.'s (except the e.s.d. in the dihedral angle between two l.s. planes)
are estimated using the full covariance matrix. The cell e.s.d.'s are taken
into account individually in the estimation of e.s.d.'s in distances, angles
and torsion angles; correlations between e.s.d.'s in cell parameters are only
used when they are defined by crystal symmetry. An approximate (isotropic)
treatment of cell e.s.d.'s is used for estimating e.s.d.'s involving l.s.
planes.
;
loop_
    _geom_bond_atom_site_label_1
    _geom_bond_atom_site_label_2
    _geom_bond_site_symmetry_2
    _geom_bond_distance
    _geom_bond_publ_flag
    Cu1 O2 3_776 1.9600(18) y
    Cu1 O1 . 1.9650(18) y
    Cu1 O3 4_686 1.9656(18) y
    Cu1 O4 2_645 1.9734(17) y
    Cu1 O5 . 2.0834(19) y
    Cu1 Cu1 3_776 2.6622(6) ?
    C1 C6 . 1.377(4) ?
    C1 C2 . 1.378(3) ?
    C1 C7 . 1.512(3) ?
    C2 F1 . 1.339(3) ?
    C2 C3 . 1.385(3) ?
    C3 C4 . 1.384(4) ?
    C3 C8 . 1.505(3) ?
    C4 F2 . 1.334(3) ?
    C4 C5 . 1.379(4) ?
    C5 F3 . 1.344(3) ?
    C5 C6 . 1.375(4) ?
    C6 F4 . 1.340(3) ?
    C7 O2 . 1.241(3) ?
    C7 O1 . 1.245(3) ?
    C8 O3 . 1.240(3) ?
    C8 O4 . 1.258(3) ?
    C9 O5 . 1.404(4) ?
    C9 H9A . 0.9600 ?
    C9 H9B . 0.9600 ?
    C9 H9C . 0.9600 ?
    C10 O6 . 1.422(5) ?
    C10 H10A . 0.9600 ?
    C10 H10B . 0.9600 ?
    C10 H10C . 0.9600 ?
    O2 Cu1 3_776 1.9600(18) ?
    O3 Cu1 4_585 1.9656(18) ?
    O4 Cu1 2_655 1.9733(17) ?
    O5 H5 . 0.842(10) ?
    O6 H6 . 0.8200 ?
loop_
    _geom_angle_atom_site_label_1
    _geom_angle_atom_site_label_2
    _geom_angle_atom_site_label_3
    _geom_angle_site_symmetry_1
    _geom_angle_site_symmetry_3
    _geom_angle
    _geom_angle_publ_flag
    O2 Cu1 O1 3_776 . 167.50(8) ?
    O2 Cu1 O3 3_776 4_686 89.55(8) ?
    O1 Cu1 O3 . 4_686 89.38(8) ?
    O2 Cu1 O4 3_776 2_645 89.89(8) ?
    O1 Cu1 O4 . 2_645 88.48(8) ?
    O3 Cu1 O4 4_686 2_645 167.51(8) ?
    O2 Cu1 O5 3_776 . 98.84(8) ?
    O1 Cu1 O5 . . 93.64(8) ?
    O3 Cu1 O5 4_686 . 98.51(8) ?
    O4 Cu1 O5 2_645 . 93.91(8) ?
    O2 Cu1 Cu1 3_776 3_776 84.70(5) ?
    O1 Cu1 Cu1 . 3_776 82.79(6) ?
    O3 Cu1 Cu1 4_686 3_776 85.21(6) ?
    O4 Cu1 Cu1 2_645 3_776 82.31(5) ?
    O5 Cu1 Cu1 . 3_776 174.85(7) ?
    C6 C1 C2 . . 117.1(2) ?
    C6 C1 C7 . . 121.9(2) ?
    C2 C1 C7 . . 120.9(2) ?
    F1 C2 C1 . . 117.0(2) ?
    F1 C2 C3 . . 118.9(2) ?
    C1 C2 C3 . . 124.0(2) ?
    C4 C3 C2 . . 116.4(2) ?
    C4 C3 C8 . . 121.5(2) ?
    C2 C3 C8 . . 122.1(2) ?
    F2 C4 C5 . . 117.8(2) ?
    F2 C4 C3 . . 120.6(2) ?
    C5 C4 C3 . . 121.5(2) ?
    F3 C5 C6 . . 120.6(3) ?
    F3 C5 C4 . . 119.8(3) ?
    C6 C5 C4 . . 119.6(3) ?
    F4 C6 C5 . . 119.1(3) ?
    F4 C6 C1 . . 119.5(2) ?
    C5 C6 C1 . . 121.4(2) ?
    O2 C7 O1 . . 128.0(2) ?
    O2 C7 C1 . . 116.9(2) ?
    O1 C7 C1 . . 115.0(2) ?
    O3 C8 O4 . . 126.9(2) ?
    O3 C8 C3 . . 117.2(2) ?
    O4 C8 C3 . . 115.9(2) ?
    O5 C9 H9A . . 109.5 ?
    O5 C9 H9B . . 109.5 ?
    H9A C9 H9B . . 109.5 ?
    O5 C9 H9C . . 109.5 ?
    H9A C9 H9C . . 109.5 ?
    H9B C9 H9C . . 109.5 ?
    O6 C10 H10A . . 109.5 ?
    O6 C10 H10B . . 109.5 ?
    H10A C10 H10B . . 109.5 ?
    O6 C10 H10C . . 109.5 ?
    H10A C10 H10C . . 109.5 ?
    H10B C10 H10C . . 109.5 ?
    C7 O1 Cu1 . . 123.16(17) ?
    C7 O2 Cu1 . 3_776 121.24(15) ?
    C8 O3 Cu1 . 4_585 121.44(17) ?
    C8 O4 Cu1 . 2_655 124.10(16) ?
    C9 O5 Cu1 . . 126.70(19) ?
    C9 O5 H5 . . 108(3) ?
    Cu1 O5 H5 . . 120(3) ?
    C10 O6 H6 . . 109.5 ?
loop_
    _geom_hbond_atom_site_label_D
    _geom_hbond_atom_site_label_H
    _geom_hbond_atom_site_label_A
    _geom_hbond_site_symmetry_A
    _geom_hbond_distance_DH
    _geom_hbond_distance_HA
    _geom_hbond_distance_DA
    _geom_hbond_angle_DHA
    O5 H5 O6 4_676 0.842(10) 1.800(12) 2.637(3) 173(4)
    O6 H6 O4 1_445 0.82 2.02 2.828(3) 169.0
data_global
_journal_date_recd_electronic     2012-03-14
_journal_date_accepted     2012-05-08
_journal_name_full     'Acta Crystallographica, Section E'
_journal_year     2012
_journal_volume     68
_journal_issue      6
_journal_page_first     m768
_journal_page_last     m769
_journal_paper_category     QM
_journal_paper_doi     10.1107/S1600536812020740
_journal_coeditor_code     PK2400
_publ_contact_author_name     'Qian Duan'
_publ_contact_author_address
;
School of Materials Science and Engineering,
Changchun University of Science and Technology,
Changchun 130022,
People's Republic of China
;
_publ_contact_author_email     'duanqian88@hotmail.com'
_publ_contact_author_fax     '8643185306769'
_publ_contact_author_phone     '8643185583105(0)'
_publ_section_title
;\
Poly[[(methanol)(\m~4~-2,4,5,6-tetrafluorobenzene-1,3-dicarboxylato)\
copper(II)] methanol monosolvate]
;
loop_
    _publ_author_name
    _publ_author_footnote
    _publ_author_address
    'Yan, Dan' .
;
School of Materials Science and Engineering,
Changchun University of Science and Technology,
Changchun 130022,
People's Republic of China
;
    'Duan, Qian' .
;
School of Materials Science and Engineering,
Changchun University of Science and Technology,
Changchun 130022,
People's Republic of China
;
