# Supplementary material for: Poly[[(methanol)(μ4-2,4,5,6-tetra­fluoro­benzene-1,3-dicarboxyl­ato)copper(II)] methanol monosolvate]
Source: Acta Crystallogr Sect E Struct Rep Online. 2012 May 16;68(Pt 6):m768–9. doi: 10.1107/S1600536812020740 (PMC3379103; doi:10.1107/S1600536812020740)
Supplement: Supplementary file 2 [file e-68-0m768-Isup2.hkl]

# 
# h,k,l, Fc-squared, Fo-squared, sigma(Fo-squared) and status flag 
# 
data_I
_shelx_title ' a in P2(1)/n' 
_shelx_refln_list_code          4 
_shelx_F_calc_maximum      194.34 
_exptl_crystal_F_000       724.00 
_reflns_d_resolution_high  0.8069 
 
loop_ 
 _symmetry_equiv_pos_as_xyz 
 'x, y, z' 
 '-x+1/2, y+1/2, -z+1/2' 
 '-x, -y, -z' 
 'x-1/2, -y-1/2, z-1/2' 
 
_cell_length_a     8.6542 
_cell_length_b    12.1882 
_cell_length_c    12.4272 
_cell_angle_alpha  90.000 
_cell_angle_beta   98.390 
_cell_angle_gamma  90.000 
 
_shelx_F_squared_multiplier     1.000 
 
loop_ 
 _refln_index_h 
 _refln_index_k 
 _refln_index_l 
 _refln_F_squared_calc 
 _refln_F_squared_meas 
 _refln_F_squared_sigma 
 _refln_observed_status 
   2   0   0     6670.33     7922.63    178.77 o 
   4   0   0     5084.08     4866.92     85.16 o 
   6   0   0      728.82      848.12     16.85 o 
   8   0   0     1611.31     1471.63     41.87 o 
  10   0   0        5.59        3.62      7.25 o 
   1   1   0    15814.54    16738.39    374.25 o 
   2   1   0     2460.37     2710.61     43.40 o 
   3   1   0    10949.88    10918.33    120.98 o 
   4   1   0      824.35      872.93     12.91 o 
   5   1   0      266.64      222.37      6.51 o 
   6   1   0        5.27        5.55      1.57 o 
   7   1   0      608.00      618.03      9.89 o 
   8   1   0      112.49       89.59      6.84 o 
   9   1   0      107.01      131.26     11.27 o 
  10   1   0       42.23       46.27      6.83 o 
   1   2   0    10094.82    10733.91    172.81 o 
   2   2   0      104.75       85.57      2.39 o 
   3   2   0       38.69       59.15      2.45 o 
   4   2   0     5767.31     5772.11     75.82 o 
   5   2   0     2339.25     2215.12     31.12 o 
   6   2   0     1615.63     1581.89     28.69 o 
   7   2   0        0.64        2.96      2.30 o 
   8   2   0      474.98      418.36     10.62 o 
   9   2   0      259.76      290.08     10.96 o 
  10   2   0       70.19       66.89      7.26 o 
   1   3   0    11657.65    12418.64    137.82 o 
   2   3   0     2255.06     2208.94     29.82 o 
   3   3   0    13483.39    13737.91    216.18 o 
   4   3   0      163.15      224.50      5.34 o 
   5   3   0      839.00      712.49     12.15 o 
   6   3   0     1016.96     1026.58     16.63 o 
   7   3   0      530.23      516.72     10.59 o 
   8   3   0       19.76       17.81      3.35 o 
   9   3   0       23.73       22.61      9.86 o 
  10   3   0      152.42      189.05     10.37 o 
   0   4   0     2450.99     2377.78     38.71 o 
   1   4   0     2412.72     2576.62     29.68 o 
   2   4   0       17.91       27.43      1.69 o 
   3   4   0     2406.71     2397.46     32.92 o 
   4   4   0       90.78       79.41      3.33 o 
   5   4   0     6130.96     5897.83     78.45 o 
   6   4   0        3.26        6.12      2.30 o 
   7   4   0      516.45      548.84     11.19 o 
   8   4   0      865.31      877.43     17.16 o 
   9   4   0      138.34      163.20      9.06 o 
  10   4   0      119.40      128.41      8.96 o 
   1   5   0     1689.68     1955.53     20.70 o 
   2   5   0    10705.29    11581.08    128.84 o 
   3   5   0        2.62        5.37      1.63 o 
   4   5   0     1238.41     1302.65     19.75 o 
   5   5   0       58.09       49.41      3.24 o 
   6   5   0     1969.67     1909.09     28.57 o 
   7   5   0     1150.90     1089.21     18.65 o 
   8   5   0       18.12       26.08      4.00 o 
   9   5   0       23.43       17.10      3.85 o 
  10   5   0      261.56      333.07     13.34 o 
   0   6   0      415.01      380.12     13.29 o 
   1   6   0     7033.65     7698.99     77.22 o 
   2   6   0     1141.62     1193.69     15.38 o 
   3   6   0     1704.16     1553.86     19.51 o 
   4   6   0      188.55      149.29      4.87 o 
   5   6   0     2365.18     2244.29     32.53 o 
   6   6   0        8.87        5.03      2.40 o 
   7   6   0      386.94      432.87     10.28 o 
   8   6   0      244.43      249.53      8.20 o 
   9   6   0      183.52      207.57      8.21 o 
   1   7   0       19.81       20.83      1.44 o 
   2   7   0     7617.37     7907.18     79.71 o 
   3   7   0      246.58      240.65      5.21 o 
   4   7   0       77.68       93.81      3.55 o 
   5   7   0      275.15      294.47      6.38 o 
   6   7   0      995.81     1001.36     19.55 o 
   7   7   0      140.02      130.56      6.24 o 
   8   7   0       47.89       46.02      4.91 o 
   9   7   0        3.45        2.19      4.88 o 
   0   8   0     1661.74     1662.23     46.10 o 
   1   8   0     2603.88     2704.49     32.50 o 
   2   8   0      376.81      394.79      7.09 o 
   3   8   0     1777.68     1776.38     22.67 o 
   4   8   0      413.46      441.84      8.05 o 
   5   8   0      652.82      655.26     10.72 o 
   6   8   0       16.92       14.90      3.47 o 
   7   8   0      780.89      766.91     15.34 o 
   8   8   0       72.80       82.04      5.80 o 
   9   8   0      494.41      496.05     32.61 o 
   1   9   0       65.09       84.46      3.37 o 
   2   9   0     3489.67     3544.38     42.26 o 
   3   9   0      375.01      348.27      7.12 o 
   4   9   0       25.66       32.95      2.85 o 
   5   9   0       37.31       45.32      3.30 o 
   6   9   0     2282.81     2255.40     34.98 o 
   7   9   0       17.79       15.30      3.43 o 
   8   9   0        1.29        3.33      4.20 o 
   0  10   0     1241.56     1192.75     23.63 o 
   1  10   0      177.25      198.98      5.33 o 
   2  10   0      227.36      214.15      5.68 o 
   3  10   0      850.96      862.70     13.22 o 
   4  10   0      127.11      157.83      5.21 o 
   5  10   0      488.77      476.66     11.06 o 
   6  10   0       55.01       43.49      4.56 o 
   7  10   0      541.05      539.11     12.99 o 
   1  11   0       17.00       18.61      2.56 o 
   2  11   0       97.02       89.31      4.07 o 
   3  11   0     1169.36     1187.32     17.25 o 
   4  11   0       14.58       11.22      2.81 o 
   5  11   0      351.81      328.85      9.44 o 
   6  11   0      924.89      878.73     33.08 o 
   7  11   0      143.16      169.51      7.90 o 
   0  12   0      419.82      423.77     12.10 o 
   1  12   0       30.11       33.59      3.22 o 
   2  12   0       59.91       53.74      3.72 o 
   3  12   0        0.97        0.77      2.55 o 
   4  12   0     1067.24     1007.59     15.89 o 
   5  12   0       12.01       13.18      3.79 o 
   6  12   0       10.18        7.86      5.39 o 
   1  13   0      747.26      698.78     28.01 o 
   2  13   0       11.15       14.93      3.54 o 
   3  13   0     1003.60     1042.06     22.98 o 
   4  13   0       99.90       97.78     13.69 o 
   5  13   0      413.60      335.67     12.81 o 
   0  14   0     1704.58     1709.58     48.32 o 
   1  14   0       34.95       36.17      5.41 o 
   2  14   0       42.36       45.99      5.55 o 
   3  14   0      115.57      108.97      8.46 o 
   1  15   0      519.34      541.19     16.22 o 
  -9   0   1       13.08       20.13      6.84 o 
  -7   0   1      452.47      409.02     12.08 o 
  -5   0   1       53.74       58.16      3.26 o 
  -3   0   1    19201.27    20043.16    314.11 o 
  -1   0   1    13775.92    16612.27    377.67 o 
   1   0   1     2320.12     2881.25     65.63 o 
   3   0   1       20.86       18.03      5.23 o 
   5   0   1      309.62      262.69      6.76 o 
   7   0   1     1772.20     1848.49     49.12 o 
   9   0   1      805.70      832.24     29.39 o 
 -10   1   1      190.11      206.33     15.90 o 
  -9   1   1      232.90      239.16     28.39 o 
  -8   1   1      877.54      990.69     33.35 o 
  -7   1   1       24.05       29.97      2.53 o 
  -6   1   1      735.55      647.03      9.82 o 
  -5   1   1      107.45       80.04      2.83 o 
  -4   1   1     7792.00     7623.27     85.41 o 
  -3   1   1     6247.05     6172.18     84.32 o 
  -2   1   1    13841.94    14428.30    185.74 o 
  -1   1   1      221.70      297.17      5.55 o 
   0   1   1    11276.97    11436.41    260.50 o 
   1   1   1     2047.98     2073.56     47.51 o 
   2   1   1      300.52      351.09      5.01 o 
   3   1   1      163.96      140.59      6.95 o 
   4   1   1     4073.97     3620.34     41.43 o 
   5   1   1        1.17        3.60      1.22 o 
   6   1   1      761.35      711.46     10.34 o 
   7   1   1        5.86        2.52      2.23 o 
   8   1   1     1576.42     1629.54     32.31 o 
   9   1   1       48.33       38.85      5.83 o 
  10   1   1       15.73       26.58      6.26 o 
 -10   2   1       47.16       58.02      6.83 o 
  -9   2   1       39.01       29.28      6.43 o 
  -8   2   1      126.53      131.63      5.68 o 
  -7   2   1     1121.24     1086.57     17.93 o 
  -6   2   1      115.90      101.70      5.37 o 
  -5   2   1     5095.01     4962.67     66.14 o 
  -4   2   1      481.61      431.05      7.81 o 
  -3   2   1       24.78       33.14      1.77 o 
  -2   2   1     5025.19     5794.85    173.16 o 
  -1   2   1        5.10       14.97      0.74 o 
   0   2   1      829.21      761.84     13.29 o 
   1   2   1     2121.69     2377.99     38.14 o 
   2   2   1     1174.63     1018.62     12.53 o 
   3   2   1     4588.58     4541.65     51.67 o 
   4   2   1     1381.83     1446.42     20.82 o 
   5   2   1      491.43      421.41      8.16 o 
   6   2   1      107.05       92.18      4.13 o 
   7   2   1      589.19      616.86     11.76 o 
   8   2   1        0.30        1.15      7.05 o 
   9   2   1      835.76      884.02     21.49 o 
  10   2   1      150.70      187.02     10.53 o 
 -10   3   1      259.09      286.41     12.10 o 
  -9   3   1      502.36      517.82     17.64 o 
  -8   3   1      571.43      590.61     12.29 o 
  -7   3   1      128.89      146.66      5.46 o 
  -6   3   1      423.86      368.70     11.36 o 
  -5   3   1     3140.13     3163.98     43.44 o 
  -4   3   1     4871.15     4869.28     64.59 o 
  -3   3   1     8175.46     8341.72    133.95 o 
  -2   3   1     3322.15     3206.29     42.45 o 
  -1   3   1     5515.23     5700.39     64.00 o 
   0   3   1     1517.41     1694.30     19.62 o 
   1   3   1     4190.24     5145.94     57.55 o 
   2   3   1     1119.14     1098.30     13.63 o 
   3   3   1        4.79       11.87      2.85 o 
   4   3   1     2153.08     2061.82     33.96 o 
   5   3   1      655.79      673.86     11.59 o 
   6   3   1        0.23       10.12      5.71 o 
   7   3   1      515.92      494.10     10.40 o 
   8   3   1      507.14      557.59     15.37 o 
   9   3   1       65.14       52.72      6.55 o 
  10   3   1       18.01       28.11      6.12 o 
 -10   4   1       92.12      110.14      8.24 o 
  -9   4   1        0.10        3.07      3.61 o 
  -8   4   1        1.34        1.93      3.11 o 
  -7   4   1      409.65      406.38      9.48 o 
  -6   4   1     4016.95     4179.62     57.23 o 
  -5   4   1     1628.83     1737.48     25.55 o 
  -4   4   1       66.45       31.22      2.32 o 
  -3   4   1      894.35      860.72     15.30 o 
  -2   4   1     3186.96     2974.30     39.97 o 
  -1   4   1     2706.78     3033.41     31.00 o 
   0   4   1     1796.67     1959.14     22.84 o 
   1   4   1        8.39       11.20      1.07 o 
   2   4   1     7074.73     6656.39     66.67 o 
   3   4   1      426.39      492.65      7.97 o 
   4   4   1      420.72      381.50      7.58 o 
   5   4   1     2040.47     2062.56     29.66 o 
   6   4   1      859.57      821.65     19.39 o 
   7   4   1     1343.66     1338.28     21.64 o 
   8   4   1      140.54      133.78     13.29 o 
   9   4   1       66.32       83.29      7.26 o 
  10   4   1      533.46      639.79     25.77 o 
 -10   5   1       16.41       17.58      6.12 o 
  -9   5   1      416.20      440.17     12.60 o 
  -8   5   1      207.74      234.71      7.65 o 
  -7   5   1      110.11       80.87      4.73 o 
  -6   5   1      387.95      433.48     10.12 o 
  -5   5   1     3217.56     3090.02     37.23 o 
  -4   5   1     1033.48      991.06     15.80 o 
  -3   5   1     2240.14     2142.52     29.90 o 
  -2   5   1      910.28      951.48     12.22 o 
  -1   5   1    13986.11    14609.54    144.83 o 
   0   5   1     1282.81     1303.96     16.00 o 
   1   5   1    13777.95    15248.31    151.03 o 
   2   5   1     8661.42    10129.51    100.98 o 
   3   5   1      459.90      387.97      5.58 o 
   4   5   1     1231.07     1248.03     19.06 o 
   5   5   1     2873.63     2774.07     39.04 o 
   6   5   1        0.14        6.45      2.54 o 
   7   5   1     1000.94      937.53     16.69 o 
   8   5   1     1061.96     1030.86     23.18 o 
   9   5   1      122.45      142.13      8.83 o 
  -9   6   1        3.90        6.47      4.02 o 
  -8   6   1      323.41      362.73     11.78 o 
  -7   6   1      371.93      360.91      9.35 o 
  -6   6   1      722.70      749.56     13.77 o 
  -5   6   1      271.08      233.57      6.49 o 
  -4   6   1     1895.63     1821.29     26.64 o 
  -3   6   1      371.44      343.64      6.11 o 
  -2   6   1     4709.07     4916.13     50.18 o 
  -1   6   1       96.29      129.77      3.52 o 
   0   6   1     1594.37     1877.72     20.08 o 
   1   6   1     9643.46    10323.01    102.96 o 
   2   6   1     4003.84     3662.70     37.76 o 
   3   6   1      199.25      232.72      4.23 o 
   4   6   1      170.61      178.84      4.46 o 
   5   6   1        1.91        7.38      2.56 o 
   6   6   1      482.61      445.27      9.82 o 
   7   6   1      404.43      386.74      9.71 o 
   8   6   1       25.79       23.44      4.05 o 
   9   6   1        0.43       -2.62      4.53 o 
  -9   7   1      357.10      415.17     11.44 o 
  -8   7   1      166.51      165.94      7.11 o 
  -7   7   1       26.87       21.05      3.84 o 
  -6   7   1      115.65      128.05      5.35 o 
  -5   7   1     1014.63      963.78     22.84 o 
  -4   7   1      129.13      108.52      3.86 o 
  -3   7   1      904.05      945.17     11.69 o 
  -2   7   1       26.06       34.34      1.85 o 
  -1   7   1     3250.56     3092.40     32.32 o 
   0   7   1      536.38      573.59      7.43 o 
   1   7   1     2714.12     2769.63     26.41 o 
   2   7   1      506.29      577.68      8.40 o 
   3   7   1      736.31      708.40     10.43 o 
   4   7   1      488.89      435.61      7.60 o 
   5   7   1     1457.59     1371.82     21.77 o 
   6   7   1       20.16       17.32      3.30 o 
   7   7   1      492.90      518.57     11.84 o 
   8   7   1        1.79       -1.85      3.68 o 
   9   7   1      314.39      320.93     12.93 o 
  -9   8   1        6.21       10.28      4.57 o 
  -8   8   1      218.60      230.14      8.36 o 
  -7   8   1      250.83      258.95     12.16 o 
  -6   8   1      752.84      706.16     13.93 o 
  -5   8   1      215.34      182.12      6.16 o 
  -4   8   1      753.54      752.87     10.30 o 
  -3   8   1       40.05       34.39      2.13 o 
  -2   8   1     3885.57     3929.34     41.00 o 
  -1   8   1       28.34       39.62      2.56 o 
   0   8   1       83.04       92.76      3.36 o 
   1   8   1       89.03       70.17      2.89 o 
   2   8   1     6423.64     6369.22     72.80 o 
   3   8   1      158.00      187.19      4.85 o 
   4   8   1       68.35       86.75      3.60 o 
   5   8   1       49.05       44.46      5.18 o 
   6   8   1     2815.23     2588.90     38.27 o 
   7   8   1        4.49       10.75      3.70 o 
   8   8   1      128.83      107.76      6.27 o 
  -8   9   1      116.55      140.34      7.08 o 
  -7   9   1       68.76       75.74      5.68 o 
  -6   9   1      127.50       90.88      5.00 o 
  -5   9   1     1111.90     1117.48     16.23 o 
  -4   9   1      651.41      622.47     10.47 o 
  -3   9   1       42.10       40.73      2.75 o 
  -2   9   1      713.66      732.26     11.32 o 
  -1   9   1      227.37      201.95      5.07 o 
   0   9   1     1056.78     1093.91     15.19 o 
   1   9   1      575.82      575.81     10.87 o 
   2   9   1       67.53       71.57      4.42 o 
   3   9   1     1352.37     1284.46     18.61 o 
   4   9   1      856.63      787.52     12.30 o 
   5   9   1     1256.21     1102.78     18.98 o 
   6   9   1        6.43        8.57      3.40 o 
   7   9   1      538.37      584.47     14.67 o 
   8   9   1      196.86      218.40      8.65 o 
  -8  10   1       82.85       88.11      9.06 o 
  -7  10   1      246.09      273.01      9.04 o 
  -6  10   1     1376.73     1312.11     27.88 o 
  -5  10   1      166.46      150.56      5.53 o 
  -4  10   1      209.51      202.65      5.78 o 
  -3  10   1     1518.65     1476.45     20.07 o 
  -2  10   1      765.34      820.24     12.63 o 
  -1  10   1      449.03      459.84      8.44 o 
   0  10   1       79.83       92.90      3.82 o 
   1  10   1      896.43      900.69     13.38 o 
   2  10   1     3325.62     3276.29     39.70 o 
   3  10   1      172.17      182.07      5.46 o 
   4  10   1       31.99       34.73      3.14 o 
   5  10   1     1469.69     1375.10     26.83 o 
   6  10   1     1659.96     1523.02     35.24 o 
   7  10   1      352.63      380.29     13.22 o 
  -7  11   1      107.26      112.69      8.46 o 
  -6  11   1       32.80       21.24      5.67 o 
  -5  11   1      434.95      434.11     11.09 o 
  -4  11   1      409.62      403.56     10.05 o 
  -3  11   1       14.27       13.72      2.59 o 
  -2  11   1      250.18      265.89      6.53 o 
  -1  11   1       41.96       43.67      3.24 o 
   0  11   1      361.52      376.05      7.70 o 
   1  11   1        6.91        6.67      2.36 o 
   2  11   1       92.32       78.54      4.13 o 
   3  11   1     1944.98     1906.07     29.52 o 
   4  11   1     1502.69     1416.79     24.18 o 
   5  11   1      456.06      438.28     11.00 o 
   6  11   1       32.78       36.75      4.79 o 
   7  11   1      335.58      366.54     21.10 o 
  -6  12   1      117.17      121.97      8.68 o 
  -5  12   1      257.10      247.99      8.65 o 
  -4  12   1       49.77       54.45      4.70 o 
  -3  12   1      993.57      960.76     17.65 o 
  -2  12   1       90.46      108.32      5.57 o 
  -1  12   1      104.71       98.19      5.27 o 
   0  12   1      159.19      177.46      6.50 o 
   1  12   1     2359.86     2241.05     96.07 o 
   2  12   1       45.47       36.03      3.38 o 
   3  12   1     2435.82     2253.34     33.94 o 
   4  12   1       35.80       37.87      4.26 o 
   5  12   1      236.95      243.99      8.59 o 
   6  12   1      150.68      139.58      7.11 o 
  -5  13   1      239.06      217.81     18.32 o 
  -4  13   1      607.77      608.19     13.62 o 
  -3  13   1       36.73       27.37      4.00 o 
  -2  13   1      133.11      141.92      6.73 o 
  -1  13   1      147.56      161.19      6.74 o 
   0  13   1     1568.56     1594.56     25.95 o 
   1  13   1        5.63        6.78      3.17 o 
   2  13   1      373.92      378.02     11.76 o 
   3  13   1      263.77      229.93     10.35 o 
   4  13   1     1978.89     1867.65     63.01 o 
   5  13   1       13.01       10.85      5.10 o 
  -4  14   1       10.09       18.24      5.22 o 
  -3  14   1      605.98      588.23     15.95 o 
  -2  14   1        5.16        7.23      3.87 o 
  -1  14   1      637.73      639.41     13.87 o 
   0  14   1       36.44       36.35      4.57 o 
   1  14   1      710.91      675.87     14.40 o 
   2  14   1        3.35        3.75      3.31 o 
   3  14   1      178.09      144.14     12.48 o 
  -1  15   1        6.66        9.91      4.69 o 
   0  15   1      697.60      732.31     23.96 o 
 -10   0   2      225.67      243.59     16.11 o 
  -8   0   2       55.78       40.15      4.53 o 
  -6   0   2     2723.63     2800.78     47.50 o 
  -4   0   2    14515.73    14048.16    220.40 o 
  -2   0   2     7414.82     7896.09    119.30 o 
   0   0   2    20633.94    23912.03    543.15 o 
   2   0   2      605.31      532.67      8.28 o 
   4   0   2     4035.90     3780.73     83.75 o 
   6   0   2      157.05      231.92     11.68 o 
   8   0   2     1338.20     1328.29     39.06 o 
 -10   1   2       13.62       14.23      5.55 o 
  -9   1   2       22.50       31.22      4.40 o 
  -8   1   2      381.09      402.15      7.98 o 
  -7   1   2     1077.44     1091.97     15.32 o 
  -6   1   2       35.18       38.47      3.49 o 
  -5   1   2       20.41       26.37      3.14 o 
  -4   1   2      955.61     1106.04     14.08 o 
  -3   1   2    14276.82    13807.95    181.20 o 
  -2   1   2     5454.91     5575.18     70.38 o 
  -1   1   2     1184.85      974.56     13.32 o 
   0   1   2      986.08     1128.71     15.42 o 
   1   1   2    12037.44    12077.90    135.71 o 
   2   1   2      836.76      747.58      8.69 o 
   3   1   2       83.79      110.83      2.48 o 
   4   1   2       58.74      112.56      2.49 o 
   5   1   2      794.30      759.57     11.45 o 
   6   1   2       87.41       81.92      3.73 o 
   7   1   2      952.85      817.05     21.54 o 
   8   1   2        2.52        0.66      4.03 o 
   9   1   2     1494.41     1616.59     55.36 o 
  10   1   2       99.22      105.51      8.40 o 
 -10   2   2      490.46      560.09     16.94 o 
  -9   2   2      455.72      458.19     13.57 o 
  -8   2   2      732.70      713.67     13.76 o 
  -7   2   2      135.16      148.64      5.63 o 
  -6   2   2      246.72      225.53      6.10 o 
  -5   2   2      114.70       83.66      3.58 o 
  -4   2   2     4003.40     3758.15     50.26 o 
  -3   2   2     2635.88     2917.63     39.73 o 
  -2   2   2    20758.39    21749.88    243.00 o 
  -1   2   2     1634.53     1452.18     16.95 o 
   0   2   2     7233.81     7918.83    125.55 o 
   1   2   2      168.76      130.80      4.13 o 
   2   2   2     2382.68     2584.10     26.71 o 
   3   2   2     1188.53      991.39     11.44 o 
   4   2   2     1019.38     1000.98     13.15 o 
   5   2   2      342.57      331.68      8.52 o 
   6   2   2      832.88      863.50     14.41 o 
   7   2   2      297.86      294.62     20.94 o 
   8   2   2     1346.49     1287.86     27.05 o 
   9   2   2       76.00       72.88      6.69 o 
  10   2   2       58.42       53.95      7.40 o 
 -10   3   2        6.46       11.79      6.04 o 
  -9   3   2       65.12       72.61      5.31 o 
  -8   3   2      171.50      174.20      6.55 o 
  -7   3   2      580.81      543.58     15.46 o 
  -6   3   2      716.33      642.77     11.82 o 
  -5   3   2      245.71      243.90      6.05 o 
  -4   3   2       30.68       44.00      2.54 o 
  -3   3   2    10314.12    10354.72    133.85 o 
  -2   3   2      246.89      337.48      5.08 o 
  -1   3   2       23.57       18.69      0.98 o 
   0   3   2     2142.68     2205.67     22.64 o 
   1   3   2      135.55      109.30      3.24 o 
   2   3   2     2049.11     1996.48     21.10 o 
   3   3   2     1031.55      968.27     12.57 o 
   4   3   2     1074.91     1028.00     13.68 o 
   5   3   2     1821.48     1693.56     21.51 o 
   6   3   2     2170.76     2092.88     30.40 o 
   7   3   2      746.38      746.24     17.51 o 
   8   3   2       64.50       57.78      5.98 o 
   9   3   2      354.12      407.66     13.38 o 
  10   3   2      511.79      546.88     17.08 o 
 -10   4   2      138.60      148.80      8.03 o 
  -9   4   2      916.99     1080.95     44.20 o 
  -8   4   2       53.42       60.54      4.62 o 
  -7   4   2       49.56       52.22      3.84 o 
  -6   4   2      206.33      239.04      8.76 o 
  -5   4   2     1555.37     1398.12     21.14 o 
  -4   4   2     4285.92     4128.69     55.46 o 
  -3   4   2      653.05      674.46     11.05 o 
  -2   4   2       97.41       89.00      4.83 o 
  -1   4   2      233.61      150.10      3.31 o 
   0   4   2       17.13       11.40      0.85 o 
   1   4   2     2276.15     2649.66     24.86 o 
   2   4   2      103.79       83.05      3.88 o 
   3   4   2     1064.34     1102.01     12.56 o 
   4   4   2     4361.57     4182.19     48.70 o 
   5   4   2     1148.94     1049.20     16.79 o 
   6   4   2        1.74        3.36      2.35 o 
   7   4   2     1082.01     1021.47     17.44 o 
   8   4   2      823.28      788.35     19.22 o 
   9   4   2      435.82      460.75     14.80 o 
 -10   5   2       85.20      118.92      7.01 o 
  -9   5   2        3.09        6.38      3.84 o 
  -8   5   2       99.16       81.25      4.99 o 
  -7   5   2      478.42      491.24     15.19 o 
  -6   5   2      774.30      672.40     20.02 o 
  -5   5   2      471.33      487.38      9.64 o 
  -4   5   2     4044.08     3931.71     53.14 o 
  -3   5   2      891.73      866.58     11.81 o 
  -2   5   2      873.38      877.95     12.20 o 
  -1   5   2       95.71       79.41      2.57 o 
   0   5   2      967.91     1069.59     11.98 o 
   1   5   2     3388.01     3783.21     43.26 o 
   2   5   2    10665.11    10775.37    107.35 o 
   3   5   2     1496.35     1610.81     17.69 o 
   4   5   2      871.24      857.53     14.08 o 
   5   5   2      285.42      269.01      6.88 o 
   6   5   2     1611.28     1663.14     25.38 o 
   7   5   2      690.84      649.25     15.42 o 
   8   5   2      163.88      157.29      8.54 o 
   9   5   2      102.79      135.67      8.81 o 
  -9   6   2      683.86      766.91     23.75 o 
  -8   6   2       13.93       11.16      3.68 o 
  -7   6   2      198.85      181.23      6.49 o 
  -6   6   2       19.76       20.75      3.09 o 
  -5   6   2     1766.25     1639.07     22.32 o 
  -4   6   2      448.24      430.89      8.33 o 
  -3   6   2      627.68      510.86      8.09 o 
  -2   6   2     1158.50     1201.24     13.74 o 
  -1   6   2     4665.40     4660.39     47.59 o 
   0   6   2     1989.94     2265.18     23.97 o 
   1   6   2     1613.42     1723.25     18.71 o 
   2   6   2      157.25      165.03      3.38 o 
   3   6   2     1382.08     1302.25     14.92 o 
   4   6   2      422.10      392.86      6.15 o 
   5   6   2      713.57      679.72     12.62 o 
   6   6   2       58.75       43.30      3.84 o 
   7   6   2      497.87      504.30     11.36 o 
   8   6   2      645.91      688.27     18.08 o 
   9   6   2      242.86      259.29     11.53 o 
  -9   7   2       15.14        6.58      4.24 o 
  -8   7   2      976.59      973.78     18.33 o 
  -7   7   2        1.20        2.01      3.19 o 
  -6   7   2      725.50      678.66     19.50 o 
  -5   7   2      130.19       98.76      4.07 o 
  -4   7   2     1580.20     1507.89     19.81 o 
  -3   7   2      186.20      210.36      4.31 o 
  -2   7   2     2848.95     2936.52     31.10 o 
  -1   7   2      107.71       94.34      2.73 o 
   0   7   2     3230.17     3596.86     37.29 o 
   1   7   2        0.03        3.21      1.14 o 
   2   7   2     4251.24     4460.91     45.97 o 
   3   7   2     1765.70     1825.95     20.28 o 
   4   7   2        1.22        1.51      1.52 o 
   5   7   2       27.46       25.27      4.82 o 
   6   7   2      292.02      291.19      8.11 o 
   7   7   2       12.39        5.21      2.99 o 
   8   7   2        0.18       -0.20      3.20 o 
   9   7   2       26.00       26.73      6.36 o 
  -9   8   2      551.44      569.39     14.41 o 
  -8   8   2      137.96      134.61      6.45 o 
  -7   8   2        7.31        4.09      2.89 o 
  -6   8   2       29.78       31.79      3.24 o 
  -5   8   2     1146.87     1037.34     16.10 o 
  -4   8   2      149.93      133.93      3.86 o 
  -3   8   2       55.09       70.71      2.74 o 
  -2   8   2     1263.16     1372.76     16.00 o 
  -1   8   2     8185.29     8583.60     96.95 o 
   0   8   2      552.11      552.14     14.47 o 
   1   8   2        3.97        7.07      1.74 o 
   2   8   2      566.48      523.81      8.63 o 
   3   8   2     4877.95     4735.74     55.13 o 
   4   8   2       40.97       39.10      6.18 o 
   5   8   2      337.41      366.32      8.90 o 
   6   8   2       57.83       62.98      4.49 o 
   7   8   2      599.37      619.03     13.47 o 
   8   8   2      174.11      185.30      7.94 o 
  -8   9   2      238.84      225.89     10.25 o 
  -7   9   2      434.83      471.24     15.22 o 
  -6   9   2     1197.93     1178.88     20.63 o 
  -5   9   2      117.98      119.97      4.23 o 
  -4   9   2      434.47      406.44      8.00 o 
  -3   9   2        2.15        5.45      2.08 o 
  -2   9   2     3217.80     3231.76     38.84 o 
  -1   9   2     1932.42     1983.51     25.05 o 
   0   9   2       11.14       10.18      2.15 o 
   1   9   2      138.92      131.47      4.12 o 
   2   9   2     3392.40     3311.47     39.69 o 
   3   9   2        7.81       12.34      2.17 o 
   4   9   2        2.82        1.07      2.56 o 
   5   9   2        2.08        6.63      3.18 o 
   6   9   2     1003.11      990.15     26.11 o 
   7   9   2       48.03       48.89      4.96 o 
   8   9   2       18.53       11.75      4.52 o 
  -8  10   2       70.09       61.31     10.07 o 
  -7  10   2       67.12       90.29     13.89 o 
  -6  10   2      382.28      393.34     10.20 o 
  -5  10   2      975.53      931.48     28.52 o 
  -4  10   2      179.06      182.17      8.68 o 
  -3  10   2      124.77      119.67      5.27 o 
  -2  10   2        3.86        6.76      2.27 o 
  -1  10   2     2056.68     2168.43     51.24 o 
   0  10   2        5.05        5.73      2.09 o 
   1  10   2      460.40      464.58      8.38 o 
   2  10   2      158.60      166.25      5.10 o 
   3  10   2     1532.11     1604.16     21.42 o 
   4  10   2      713.63      725.22     16.59 o 
   5  10   2      149.46      172.97      6.81 o 
   6  10   2       27.97       27.25      4.26 o 
   7  10   2      372.45      355.20     10.46 o 
  -7  11   2      360.87      369.70     27.78 o 
  -6  11   2      257.59      242.97     14.47 o 
  -5  11   2       19.34       12.67      3.71 o 
  -4  11   2      163.92      146.17      6.49 o 
  -3  11   2      693.89      676.20     13.54 o 
  -2  11   2      429.87      470.31     10.69 o 
  -1  11   2     1546.52     1590.38     25.10 o 
   0  11   2      449.57      441.44     10.07 o 
   1  11   2        6.90        6.29      2.77 o 
   2  11   2      790.18      818.47     15.16 o 
   3  11   2      681.92      610.36     16.75 o 
   4  11   2      417.59      374.86      9.84 o 
   5  11   2      207.47      224.12      8.06 o 
   6  11   2      801.49      750.70     22.06 o 
  -6  12   2      258.37      224.15     11.22 o 
  -5  12   2       62.57       64.04      5.14 o 
  -4  12   2      220.04      234.17      8.13 o 
  -3  12   2        2.98        4.47      3.33 o 
  -2  12   2      704.74      693.09     14.02 o 
  -1  12   2      200.65      217.30      7.33 o 
   0  12   2     2895.21     2934.71     42.52 o 
   1  12   2      249.98      280.47      8.28 o 
   2  12   2      622.40      536.90     11.82 o 
   3  12   2      197.68      182.58      8.65 o 
   4  12   2      335.80      337.36     15.70 o 
   5  12   2      104.58      115.78     10.87 o 
   6  12   2      139.62      133.96      8.68 o 
  -5  13   2        0.52       -0.60      3.86 o 
  -4  13   2       20.76       16.27      4.14 o 
  -3  13   2      974.48      929.03     17.73 o 
  -2  13   2      126.99      128.81      6.35 o 
  -1  13   2      486.33      461.12     11.22 o 
   0  13   2      183.52      190.66      8.30 o 
   1  13   2     1052.54     1147.44     24.69 o 
   2  13   2      316.09      316.09      9.96 o 
   3  13   2      509.27      501.44     28.59 o 
   4  13   2        4.43       12.30      6.84 o 
   5  13   2      261.07      229.10     15.70 o 
  -3  14   2        9.70       11.28      4.55 o 
  -2  14   2        6.35        3.85      3.87 o 
  -1  14   2       40.02       39.80      4.57 o 
   0  14   2     1188.09     1273.96     22.47 o 
   1  14   2       53.51       59.84      5.18 o 
   2  14   2      136.41      144.18      7.00 o 
   3  14   2      132.00      113.16      7.97 o 
  -9   0   3      169.07      138.02      7.79 o 
  -7   0   3     2981.10     2613.33     45.38 o 
  -5   0   3      137.46      112.74      6.44 o 
  -3   0   3     5096.29     5632.44     73.44 o 
  -1   0   3       42.80       59.57      1.83 o 
   1   0   3    37767.07    39880.54    632.58 o 
   3   0   3     3054.63     3508.36     57.94 o 
   5   0   3     1745.18     1662.88     43.08 o 
   7   0   3       90.65       90.59      8.05 o 
   9   0   3     1480.90     1641.14     48.32 o 
 -10   1   3      735.14      834.98     22.95 o 
  -9   1   3      341.91      401.95     10.26 o 
  -8   1   3      619.63      660.26     11.06 o 
  -7   1   3        2.98       -1.90      1.90 o 
  -6   1   3      973.73      926.05     19.35 o 
  -5   1   3       19.54       16.78      1.70 o 
  -4   1   3     9365.28     8827.67     98.71 o 
  -3   1   3     1183.52     1040.28     10.73 o 
  -2   1   3     2309.01     1981.65     30.55 o 
  -1   1   3       11.00       23.46      0.90 o 
   0   1   3     2913.61     3261.23     58.34 o 
   1   1   3        6.37       16.62      1.22 o 
   2   1   3      513.53      625.37      7.43 o 
   3   1   3       88.54      115.65      4.52 o 
   4   1   3     7254.79     6985.58     70.87 o 
   5   1   3        0.31        2.38      1.57 o 
   6   1   3      147.30      131.26      6.40 o 
   7   1   3      123.42      112.98     14.70 o 
   8   1   3      869.84      865.53     31.41 o 
   9   1   3      216.85      216.58     11.27 o 
  10   1   3        2.27        7.05      5.98 o 
 -10   2   3       26.42       29.84      4.64 o 
  -9   2   3        9.35       -2.23      3.40 o 
  -8   2   3      871.49      860.38     19.92 o 
  -7   2   3     2275.46     2156.61     43.87 o 
  -6   2   3      163.49      169.30      6.50 o 
  -5   2   3      417.02      490.66     17.24 o 
  -4   2   3     2594.91     2169.06     30.05 o 
  -3   2   3     6064.21     6010.70    112.12 o 
  -2   2   3      461.88      562.58      8.65 o 
  -1   2   3       25.00       46.74      1.65 o 
   0   2   3    14507.98    14395.33    184.90 o 
   1   2   3     2318.16     2232.89     23.11 o 
   2   2   3     3919.35     4045.93     41.26 o 
   3   2   3      241.72      260.70      4.25 o 
   4   2   3     1756.97     1732.85     19.28 o 
   5   2   3     5311.66     5012.81     58.03 o 
   6   2   3      204.25      193.97     12.88 o 
   7   2   3      540.41      539.73     14.09 o 
   8   2   3       35.03       43.71      5.41 o 
   9   2   3      137.55      133.08      8.40 o 
  10   2   3       73.49      101.88      8.54 o 
 -10   3   3      303.15      332.98     10.18 o 
  -9   3   3      938.85     1074.66     19.50 o 
  -8   3   3      303.56      296.36      8.28 o 
  -7   3   3        0.08        1.14      2.54 o 
  -6   3   3     2083.24     1768.28     26.32 o 
  -5   3   3     5445.96     4987.32     66.61 o 
  -4   3   3     3652.95     3557.19     41.61 o 
  -3   3   3     2167.60     2271.97     24.89 o 
  -2   3   3     4892.03     4820.01     48.75 o 
  -1   3   3       23.93       16.11      0.81 o 
   0   3   3     1023.84     1364.14     13.17 o 
   1   3   3      103.36      159.39      3.36 o 
   2   3   3     1422.66     1336.35     14.72 o 
   3   3   3      901.58      986.36     11.62 o 
   4   3   3     5020.60     5080.66     58.50 o 
   5   3   3        7.60       10.49      2.39 o 
   6   3   3      717.99      673.32     20.95 o 
   7   3   3      192.37      195.63      8.40 o 
   8   3   3       94.33      102.16      6.83 o 
   9   3   3      206.93      212.26     10.24 o 
 -10   4   3        9.09        9.21      4.57 o 
  -9   4   3       30.19       15.67      4.20 o 
  -8   4   3      385.35      442.95     12.61 o 
  -7   4   3     3008.70     2870.16     41.20 o 
  -6   4   3     1432.84     1518.08     23.30 o 
  -5   4   3     1123.83     1169.56     25.79 o 
  -4   4   3     1846.66     1791.01     30.98 o 
  -3   4   3     1084.45      954.83     11.18 o 
  -2   4   3     2065.61     1871.68     19.90 o 
  -1   4   3     1425.12     1464.15     17.65 o 
   0   4   3       88.12      113.57      2.82 o 
   1   4   3      889.45      773.71      8.12 o 
   2   4   3     1431.01     1485.57     14.75 o 
   3   4   3      695.29      718.69      8.76 o 
   4   4   3      963.62      958.75     13.27 o 
   5   4   3      691.51      732.21     11.45 o 
   6   4   3     2836.71     2634.11     37.75 o 
   7   4   3       57.97       64.23      5.41 o 
   8   4   3        5.64        7.12      4.41 o 
   9   4   3      111.62      112.14     11.88 o 
 -10   5   3       62.92       61.42      5.72 o 
  -9   5   3      701.68      794.63     16.10 o 
  -8   5   3      132.25      157.85      9.30 o 
  -7   5   3       49.24       47.78      3.96 o 
  -6   5   3       28.84       24.12      2.97 o 
  -5   5   3     5589.14     5471.79     63.60 o 
  -4   5   3       84.33       73.75      2.91 o 
  -3   5   3       17.81       21.79      1.43 o 
  -2   5   3     1917.95     2000.68     21.33 o 
  -1   5   3     2892.63     2971.94     30.81 o 
   0   5   3       13.11       12.21      1.15 o 
   1   5   3       22.26       36.62      1.70 o 
   2   5   3      878.01      971.69     11.29 o 
   3   5   3     3015.73     2938.67     36.90 o 
   4   5   3      954.31      942.16     13.23 o 
   5   5   3       10.22       12.76      2.20 o 
   6   5   3        0.86        2.96      2.66 o 
   7   5   3      289.10      268.82     10.10 o 
   8   5   3      559.78      599.36     18.12 o 
   9   5   3      179.85      181.23     10.10 o 
  -9   6   3       41.03       54.54      5.31 o 
  -8   6   3     1325.06     1418.03     23.68 o 
  -7   6   3        2.79        3.79      2.75 o 
  -6   6   3      830.27      856.05     15.28 o 
  -5   6   3       75.62       70.64      3.35 o 
  -4   6   3     2068.42     1927.69     21.40 o 
  -3   6   3     2275.11     2325.38     24.93 o 
  -2   6   3     9031.17     9272.35    104.41 o 
  -1   6   3      166.52      213.74      3.80 o 
   0   6   3      457.85      368.33      5.37 o 
   1   6   3      468.02      659.55      8.33 o 
   2   6   3      873.89      831.15     10.17 o 
   3   6   3       59.77       67.08      2.51 o 
   4   6   3      543.08      548.49      9.05 o 
   5   6   3      182.58      163.73      4.96 o 
   6   6   3      958.77      889.98     23.40 o 
   7   6   3      134.29      131.61      6.20 o 
   8   6   3      149.14      187.52      9.25 o 
   9   6   3       16.46       15.64      5.39 o 
  -9   7   3      655.66      735.39     16.39 o 
  -8   7   3        0.21        4.39      3.35 o 
  -7   7   3      237.49      212.46      6.97 o 
  -6   7   3      120.53      115.48      4.67 o 
  -5   7   3      988.39      972.99     14.43 o 
  -4   7   3       45.17       32.84      2.54 o 
  -3   7   3       90.08      103.35      4.56 o 
  -2   7   3      354.84      397.37      6.08 o 
  -1   7   3     6360.01     6852.55     69.34 o 
   0   7   3       53.79       58.30      2.19 o 
   1   7   3      798.74      759.13      9.59 o 
   2   7   3       78.45       92.82      2.89 o 
   3   7   3     2260.09     2218.10     24.28 o 
   4   7   3        6.39        3.66      1.89 o 
   5   7   3      182.91      173.34      5.32 o 
   6   7   3       20.66       18.63      3.31 o 
   7   7   3      643.92      678.73     19.24 o 
   8   7   3        5.62        1.60      4.98 o 
  -9   8   3        1.98        5.62      5.02 o 
  -8   8   3      574.41      605.81     14.08 o 
  -7   8   3      182.04      197.45     11.52 o 
  -6   8   3      363.43      362.82      9.74 o 
  -5   8   3        4.71        9.47      3.72 o 
  -4   8   3      367.13      378.04     12.01 o 
  -3   8   3        0.61        1.82      1.53 o 
  -2   8   3     2764.74     2857.08     30.56 o 
  -1   8   3      757.49      787.19     10.11 o 
   0   8   3     1064.07     1024.08     12.39 o 
   1   8   3      459.25      462.32      8.54 o 
   2   8   3     1346.76     1347.81     20.34 o 
   3   8   3     1736.36     1716.96     21.96 o 
   4   8   3      614.32      586.61     18.32 o 
   5   8   3      329.84      338.18      8.68 o 
   6   8   3      864.82      807.24     15.49 o 
   7   8   3      145.69      155.20      6.97 o 
   8   8   3       29.42       46.67      6.40 o 
  -8   9   3      109.13      108.25      9.67 o 
  -7   9   3       24.75       19.68      4.60 o 
  -6   9   3       47.17       52.90      5.09 o 
  -5   9   3     1746.38     1752.07     45.56 o 
  -4   9   3       84.38       92.59      3.98 o 
  -3   9   3      501.29      541.96     11.06 o 
  -2   9   3      410.58      402.61      9.20 o 
  -1   9   3     1191.81     1181.73     18.97 o 
   0   9   3      181.64      182.54      9.78 o 
   1   9   3      508.00      522.22     13.19 o 
   2   9   3      520.19      564.31     10.00 o 
   3   9   3     3270.69     3079.67     43.69 o 
   4   9   3        1.57        1.40      2.54 o 
   5   9   3      131.55      116.12      5.63 o 
   6   9   3       16.66       17.28      3.72 o 
   7   9   3      854.13      893.06     17.43 o 
  -7  10   3      612.17      609.86     13.63 o 
  -6  10   3      548.65      555.91     23.47 o 
  -5  10   3        0.30       -1.82      2.96 o 
  -4  10   3       98.16       99.01      5.14 o 
  -3  10   3       19.28       16.08      3.09 o 
  -2  10   3      590.12      586.22     11.92 o 
  -1  10   3     1187.32     1262.40     20.52 o 
   0  10   3       11.06       20.77      3.00 o 
   1  10   3     2176.52     2232.43     32.67 o 
   2  10   3     2039.76     2075.96     30.72 o 
   3  10   3      107.51       89.19      5.69 o 
   4  10   3      221.34      222.44      9.10 o 
   5  10   3      147.16      139.40      8.14 o 
   6  10   3      503.29      475.52     12.71 o 
   7  10   3       24.18       28.17      4.80 o 
  -7  11   3        7.27        5.92      5.79 o 
  -6  11   3      665.68      669.34     16.17 o 
  -5  11   3      320.22      297.61      9.76 o 
  -4  11   3      365.14      377.51      9.97 o 
  -3  11   3        0.01        0.04      3.12 o 
  -2  11   3     1089.38     1123.11     19.28 o 
  -1  11   3       81.26       80.65      4.48 o 
   0  11   3       10.25       13.28      3.00 o 
   1  11   3      411.09      392.82      9.51 o 
   2  11   3     1371.84     1299.92     21.26 o 
   3  11   3     1844.19     1709.34     33.44 o 
   4  11   3      529.37      496.80     14.38 o 
   5  11   3       72.37       56.22      5.96 o 
   6  11   3      103.32       87.35      6.97 o 
  -6  12   3       37.45       47.93      5.36 o 
  -5  12   3      122.68      105.81      9.79 o 
  -4  12   3       29.57       33.77      4.23 o 
  -3  12   3     1700.89     1731.19     27.79 o 
  -2  12   3      324.20      329.23      9.28 o 
  -1  12   3        7.95       11.66      3.40 o 
   0  12   3      251.84      238.30      7.81 o 
   1  12   3      811.71      809.81     16.20 o 
   2  12   3      246.37      218.02      8.30 o 
   3  12   3        6.05        4.04      4.12 o 
   4  12   3       53.43       52.49      9.46 o 
   5  12   3      226.22      218.76     12.48 o 
  -5  13   3        8.25        3.46      5.37 o 
  -4  13   3       44.94       34.48      4.70 o 
  -3  13   3        0.32       -0.04      3.53 o 
  -2  13   3      721.10      722.38     15.10 o 
  -1  13   3      560.65      564.22     12.71 o 
   0  13   3      613.58      669.57     14.24 o 
   1  13   3       16.02       17.55      4.52 o 
   2  13   3      889.63      898.80     58.58 o 
   3  13   3       13.50        8.05      4.84 o 
   4  13   3      815.29      801.25     20.50 o 
  -3  14   3      458.84      448.46     17.39 o 
  -2  14   3        1.09        3.21      3.70 o 
  -1  14   3        0.53        0.67      3.64 o 
   0  14   3       87.73       71.08      5.34 o 
   1  14   3     1995.07     2015.74     32.12 o 
   2  14   3       88.07       85.69      7.26 o 
   3  14   3      170.20      148.62      8.81 o 
 -10   0   4      518.46      580.97     16.32 o 
  -8   0   4      641.23      694.64     16.48 o 
  -6   0   4     1021.91      947.52     20.74 o 
  -4   0   4     1123.69     1135.76     30.29 o 
  -2   0   4     4229.04     4295.02     56.17 o 
   0   0   4     1512.11     1608.58     26.90 o 
   2   0   4       21.75       41.88      2.52 o 
   4   0   4      153.82      242.39     10.47 o 
   6   0   4     1545.45     1443.44     39.46 o 
   8   0   4      853.62      834.66     28.18 o 
 -10   1   4       78.97       70.78      5.78 o 
  -9   1   4       15.15       16.93      4.09 o 
  -8   1   4      133.10      131.11      4.84 o 
  -7   1   4     2760.95     2883.60     35.26 o 
  -6   1   4      108.65       64.24      4.07 o 
  -5   1   4     1139.97      945.24     12.24 o 
  -4   1   4        7.02        1.53      1.02 o 
  -3   1   4     8980.21     8337.19     83.75 o 
  -2   1   4     5147.38     4892.35     49.51 o 
  -1   1   4       20.36       14.03      2.05 o 
   0   1   4     6942.97     7182.54     71.79 o 
   1   1   4     3004.06     3007.59     34.73 o 
   2   1   4       11.34       13.07      1.87 o 
   3   1   4      111.41      143.33      3.90 o 
   4   1   4     1944.48     2033.52     20.34 o 
   5   1   4     6301.91     6279.62     73.08 o 
   6   1   4      801.74      841.45     21.54 o 
   7   1   4       18.54       13.29      3.70 o 
   8   1   4        4.68        0.20      4.27 o 
   9   1   4      631.17      736.53     19.50 o 
 -10   2   4      316.46      370.62     10.62 o 
  -9   2   4      427.56      434.75     10.91 o 
  -8   2   4      734.26      704.65     13.78 o 
  -7   2   4        6.35        1.74      2.79 o 
  -6   2   4     3011.67     2767.66     33.96 o 
  -5   2   4      159.38      149.19      3.82 o 
  -4   2   4     1730.90     1600.03     17.92 o 
  -3   2   4      654.32      729.02      9.52 o 
  -2   2   4     2058.03     2023.19     24.04 o 
  -1   2   4      224.07      178.05      4.53 o 
   0   2   4        8.69       20.14      1.49 o 
   1   2   4      895.80     1180.12     12.95 o 
   2   2   4     4262.36     4461.28     45.50 o 
   3   2   4      326.08      273.59      4.44 o 
   4   2   4     2834.97     3077.96     32.59 o 
   5   2   4      259.83      249.11      5.95 o 
   6   2   4     1249.93     1327.87     21.69 o 
   7   2   4      207.90      203.99      8.40 o 
   8   2   4      277.69      298.87     10.96 o 
   9   2   4        0.20        3.02      4.84 o 
 -10   3   4       23.67       26.19      4.26 o 
  -9   3   4       15.99       10.71      4.05 o 
  -8   3   4      730.08      725.94     14.17 o 
  -7   3   4     2437.05     2377.40     36.55 o 
  -6   3   4      991.59      913.97     13.56 o 
  -5   3   4      313.81      273.21      5.16 o 
  -4   3   4       22.53       13.80      1.48 o 
  -3   3   4     1295.00     1143.43     13.05 o 
  -2   3   4     2759.70     2675.41     27.83 o 
  -1   3   4     1791.22     1910.85     25.95 o 
   0   3   4     5886.88     5706.29     57.56 o 
   1   3   4     1269.97     1309.93     12.91 o 
   2   3   4     1970.22     2033.33     21.77 o 
   3   3   4      152.31      171.29      5.90 o 
   4   3   4     1970.63     1982.94     22.01 o 
   5   3   4     3523.91     3328.50     39.82 o 
   6   3   4     1021.14     1001.63     17.50 o 
   7   3   4      501.38      510.03     13.94 o 
   8   3   4      383.26      365.90     12.23 o 
   9   3   4      323.32      385.36     13.67 o 
 -10   4   4      216.61      256.47      9.76 o 
  -9   4   4      686.77      758.78     13.71 o 
  -8   4   4      340.24      318.25     11.74 o 
  -7   4   4      766.87      673.09     11.50 o 
  -6   4   4      610.00      642.33     10.69 o 
  -5   4   4     2703.99     2476.38     27.17 o 
  -4   4   4       74.37       76.51      2.64 o 
  -3   4   4       38.66       19.93      1.35 o 
  -2   4   4     1544.49     1475.77     16.13 o 
  -1   4   4     4644.14     4575.22     52.07 o 
   0   4   4     3123.64     3568.13     33.24 o 
   1   4   4     2014.69     2150.65     20.61 o 
   2   4   4      516.65      520.94      6.13 o 
   3   4   4     8211.12     8189.78     82.84 o 
   4   4   4     1445.23     1351.63     17.69 o 
   5   4   4      170.17      157.38      5.06 o 
   6   4   4     1918.76     1858.21     28.67 o 
   7   4   4      728.14      696.08     17.36 o 
   8   4   4      771.77      750.42     19.22 o 
   9   4   4       36.77       34.14      6.08 o 
 -10   5   4       64.85       90.24      6.75 o 
  -9   5   4       15.42       14.11      3.82 o 
  -8   5   4      746.14      691.46     12.40 o 
  -7   5   4       52.59       62.98      3.82 o 
  -6   5   4      199.80      163.19      5.53 o 
  -5   5   4       26.94       37.31      2.32 o 
  -4   5   4     1618.14     1510.27     17.26 o 
  -3   5   4      402.84      383.91      6.78 o 
  -2   5   4      578.12      498.27      6.46 o 
  -1   5   4       83.97       43.26      1.63 o 
   0   5   4     6808.17     7538.37     68.93 o 
   1   5   4     2813.51     3124.02     29.52 o 
   2   5   4     2084.60     2294.16     22.28 o 
   3   5   4       37.31       59.96      2.37 o 
   4   5   4      711.04      744.39     11.26 o 
   5   5   4     1511.49     1530.92     20.36 o 
   6   5   4      518.14      540.82     11.69 o 
   7   5   4       95.02      109.78      8.05 o 
   8   5   4      380.43      421.56     13.81 o 
   9   5   4       57.16       52.19      6.55 o 
  -9   6   4      505.94      511.08     13.13 o 
  -8   6   4      155.03      153.98      8.01 o 
  -7   6   4      167.17      179.70      6.70 o 
  -6   6   4      297.34      274.61      6.74 o 
  -5   6   4     3040.94     2908.42     35.61 o 
  -4   6   4        7.73        6.38      1.76 o 
  -3   6   4      355.95      367.16      6.51 o 
  -2   6   4        4.29        5.65      1.33 o 
  -1   6   4     7653.21     7983.50     73.15 o 
   0   6   4       19.61       24.91      1.88 o 
   1   6   4       42.09       51.95      1.88 o 
   2   6   4     2002.21     2162.01     21.29 o 
   3   6   4     2727.29     2680.59     32.40 o 
   4   6   4     1155.64     1191.80     16.35 o 
   5   6   4       49.33       57.08      3.30 o 
   6   6   4       45.49       49.32      3.48 o 
   7   6   4      738.06      694.49     14.49 o 
   8   6   4       40.54       33.56      5.67 o 
  -9   7   4       10.70       23.87      5.41 o 
  -8   7   4      691.22      692.40     17.34 o 
  -7   7   4       61.40       50.73      4.78 o 
  -6   7   4       30.94       38.50      4.24 o 
  -5   7   4       74.12       88.59      5.79 o 
  -4   7   4     3303.01     3225.48     45.31 o 
  -3   7   4        0.23        1.04      1.98 o 
  -2   7   4     3718.59     3598.96     58.56 o 
  -1   7   4      216.23      222.38      4.78 o 
   0   7   4    10657.45    11202.27    112.07 o 
   1   7   4        1.70        5.98      1.29 o 
   2   7   4     1459.32     1395.59     16.03 o 
   3   7   4      449.80      403.99      7.42 o 
   4   7   4      238.37      234.44      6.30 o 
   5   7   4        3.53        2.85      2.25 o 
   6   7   4      487.06      501.66     11.19 o 
   7   7   4        2.40        0.20      4.56 o 
   8   7   4      239.89      248.05     10.96 o 
  -8   8   4       15.54        6.82      4.40 o 
  -7   8   4      392.63      382.25     10.53 o 
  -6   8   4       15.93        9.49      3.37 o 
  -5   8   4     1093.02      975.33     17.52 o 
  -4   8   4     2808.30     2531.26     36.86 o 
  -3   8   4     1825.99     1737.63     22.53 o 
  -2   8   4     1750.01     1784.26     22.83 o 
  -1   8   4     5991.38     6168.73     70.54 o 
   0   8   4      444.71      452.78      7.82 o 
   1   8   4      459.19      477.84      8.06 o 
   2   8   4      666.43      678.10     36.13 o 
   3   8   4     1950.94     1889.09     72.24 o 
   4   8   4       20.53       23.08      3.02 o 
   5   8   4      148.57      148.26      5.93 o 
   6   8   4       41.44       41.60      7.43 o 
   7   8   4      653.56      633.78     17.36 o 
   8   8   4      153.35      179.75     12.48 o 
  -8   9   4      345.58      343.75     10.75 o 
  -7   9   4      223.92      241.53      8.90 o 
  -6   9   4      330.84      301.34     10.29 o 
  -5   9   4      125.31      122.22      5.72 o 
  -4   9   4     1422.55     1455.08     23.12 o 
  -3   9   4     1248.70     1269.76     17.68 o 
  -2   9   4     1136.04     1126.48     24.88 o 
  -1   9   4      499.40      507.90     10.44 o 
   0   9   4      754.72      773.58     13.77 o 
   1   9   4      300.84      288.33     10.14 o 
   2   9   4     1350.60     1385.18     21.57 o 
   3   9   4      168.80      165.56      7.69 o 
   4   9   4      220.68      233.21     12.28 o 
   5   9   4      426.00      379.18     11.95 o 
   6   9   4      660.95      613.29     22.14 o 
   7   9   4       78.03       79.72     10.47 o 
  -7  10   4       29.88       29.81      4.57 o 
  -6  10   4       84.09       73.02      5.27 o 
  -5  10   4      738.77      723.88     20.04 o 
  -4  10   4      334.02      306.69     10.70 o 
  -3  10   4      953.66      974.70     17.34 o 
  -2  10   4     1328.82     1350.04     21.99 o 
  -1  10   4     3565.34     3710.52     51.58 o 
   0  10   4      849.66      871.35     15.54 o 
   1  10   4       59.10       65.86      4.09 o 
   2  10   4     1242.77     1220.73     25.19 o 
   3  10   4     1584.84     1560.56     53.95 o 
   4  10   4       88.26       81.18      6.24 o 
   5  10   4       83.80       92.48      6.82 o 
   6  10   4      375.30      394.25     13.22 o 
   7  10   4      486.16      454.52     14.77 o 
  -7  11   4      672.39      735.80     16.05 o 
  -6  11   4       37.53       33.50      4.84 o 
  -5  11   4        0.50       -3.65      3.65 o 
  -4  11   4      416.98      427.13     10.67 o 
  -3  11   4     1311.89     1250.49     21.30 o 
  -2  11   4        9.85        3.71      2.95 o 
  -1  11   4       41.49       39.72      3.79 o 
   0  11   4      825.12      815.26     15.17 o 
   1  11   4     1182.69     1160.24     19.65 o 
   2  11   4      574.29      564.25     15.09 o 
   3  11   4        0.03        2.34      3.84 o 
   4  11   4      215.09      192.11      8.83 o 
   5  11   4      658.11      600.65     17.92 o 
   6  11   4      246.90      220.49     10.52 o 
  -6  12   4      864.68      859.53     18.67 o 
  -5  12   4      122.32      114.64      6.49 o 
  -4  12   4      462.49      446.10     11.46 o 
  -3  12   4        6.88        2.59      3.24 o 
  -2  12   4      999.77     1014.18     18.58 o 
  -1  12   4     1072.66     1111.63     19.67 o 
   0  12   4     1566.78     1619.55     26.16 o 
   1  12   4       19.40       14.55      3.42 o 
   2  12   4      548.24      552.81     15.80 o 
   3  12   4      200.50      203.04     10.27 o 
   4  12   4      614.15      593.50     20.53 o 
   5  12   4       47.51       51.01     13.49 o 
  -5  13   4       28.16       23.92      4.94 o 
  -4  13   4      161.61      176.23      7.56 o 
  -3  13   4     1494.72     1477.33     25.24 o 
  -2  13   4      428.70      415.53     11.13 o 
  -1  13   4       35.02       31.95      5.92 o 
   0  13   4       38.56       41.47      4.65 o 
   1  13   4     1566.38     1633.44     64.42 o 
   2  13   4       10.49        8.98      4.69 o 
   3  13   4        5.26        2.37      8.25 o 
   4  13   4       10.14        8.15      5.26 o 
  -3  14   4       59.88       57.98      5.50 o 
  -2  14   4     1025.07      990.05     19.28 o 
  -1  14   4       12.50       14.06      4.07 o 
   0  14   4     1350.39     1338.95     23.53 o 
   1  14   4       12.68       11.88      5.41 o 
   2  14   4      243.63      249.05     11.67 o 
  -9   0   5      176.04      146.24      6.86 o 
  -7   0   5      701.12      622.09     12.30 o 
  -5   0   5      346.78      283.50      6.72 o 
  -3   0   5    10137.64     9132.52    118.06 o 
  -1   0   5      354.60      388.42     15.30 o 
   1   0   5    17733.77    19347.81    383.31 o 
   3   0   5        2.07       13.89      3.42 o 
   5   0   5     4992.90     4804.06     80.57 o 
   7   0   5        0.64        7.65      5.64 o 
   9   0   5      720.44      705.82     26.98 o 
 -10   1   5      228.08      268.89     11.31 o 
  -9   1   5       96.61       98.20      4.58 o 
  -8   1   5      218.39      196.81      5.65 o 
  -7   1   5       29.76       25.51      2.50 o 
  -6   1   5     1269.84     1183.49     13.42 o 
  -5   1   5       39.29       44.70      2.12 o 
  -4   1   5      180.58      160.46      3.30 o 
  -3   1   5       49.86       38.17      1.70 o 
  -2   1   5     2624.03     2488.32     26.07 o 
  -1   1   5      188.31      210.82      3.37 o 
   0   1   5    11305.47    11689.32    116.40 o 
   1   1   5     6855.67     7710.61     87.12 o 
   2   1   5    14392.20    15421.81    153.55 o 
   3   1   5      807.94      922.95     11.00 o 
   4   1   5     2681.61     2658.54     32.51 o 
   5   1   5      214.85      181.90      5.33 o 
   6   1   5      946.91      883.77     16.03 o 
   7   1   5       92.61       96.03      6.40 o 
   8   1   5      749.35      745.93     18.78 o 
   9   1   5        0.01       -2.25      4.81 o 
 -10   2   5        7.13        6.77      3.59 o 
  -9   2   5      138.41      141.69      5.33 o 
  -8   2   5      393.61      403.80      7.88 o 
  -7   2   5     1475.88     1382.31     17.20 o 
  -6   2   5      121.65      134.87      4.08 o 
  -5   2   5      804.45      822.10     12.81 o 
  -4   2   5      166.65      201.76      4.07 o 
  -3   2   5     2727.51     2494.67     26.46 o 
  -2   2   5       32.56       53.75      2.11 o 
  -1   2   5     3607.66     3620.11     37.12 o 
   0   2   5     3064.69     3188.14     36.62 o 
   1   2   5    23267.67    24919.91    249.05 o 
   2   2   5       70.88      116.45      2.97 o 
   3   2   5      410.13      392.58      5.83 o 
   4   2   5      782.08      679.10      9.07 o 
   5   2   5     4649.91     4528.17     48.26 o 
   6   2   5      890.29      842.81     15.56 o 
   7   2   5       10.33       11.27      3.99 o 
   8   2   5      221.64      264.76     10.67 o 
   9   2   5      235.07      253.24     18.92 o 
 -10   3   5      297.05      378.69      8.69 o 
  -9   3   5      292.18      333.73     11.03 o 
  -8   3   5      404.57      448.80      8.34 o 
  -7   3   5      197.71      194.41      5.29 o 
  -6   3   5     2916.43     2612.62     28.98 o 
  -5   3   5      844.02      654.50      9.15 o 
  -4   3   5        8.20       10.12      1.38 o 
  -3   3   5        6.27       13.15      1.24 o 
  -2   3   5      798.61      714.97      8.66 o 
  -1   3   5      963.63     1237.41     15.48 o 
   0   3   5     2209.01     2179.85     25.75 o 
   1   3   5     2022.51     2338.68     22.30 o 
   2   3   5     4157.09     3972.79     41.00 o 
   3   3   5     2433.81     2630.40     28.14 o 
   4   3   5      492.39      533.44      7.72 o 
   5   3   5       53.98       37.85      2.94 o 
   6   3   5      993.29      926.33     16.81 o 
   7   3   5     1864.32     1797.97     35.16 o 
   8   3   5      198.29      186.58      9.25 o 
   9   3   5       58.06       60.77      6.69 o 
 -10   4   5       74.15       83.45      5.76 o 
  -9   4   5       75.14       89.53      4.65 o 
  -8   4   5      327.49      394.20      7.88 o 
  -7   4   5      880.98      827.68     11.94 o 
  -6   4   5       17.93       30.32      2.55 o 
  -5   4   5      567.18      563.65      8.28 o 
  -4   4   5     2380.85     2169.02     23.78 o 
  -3   4   5     2144.47     2017.02     21.91 o 
  -2   4   5       11.91       12.44      1.12 o 
  -1   4   5     1350.92     1538.55     18.90 o 
   0   4   5     2491.19     2380.14     25.05 o 
   1   4   5     1030.54     1011.80     10.54 o 
   2   4   5     1298.90     1456.60     16.41 o 
   3   4   5      386.95      383.07      6.06 o 
   4   4   5     3580.13     3472.65     36.96 o 
   5   4   5     3451.08     3280.67     46.41 o 
   6   4   5     2660.54     2595.32     38.35 o 
   7   4   5      109.04       98.88      6.69 o 
   8   4   5        5.11        4.43      4.27 o 
   9   4   5       98.59      105.70      8.40 o 
  -9   5   5      141.88      200.41      8.58 o 
  -8   5   5       26.72       20.02      4.59 o 
  -7   5   5       24.26       46.76      5.65 o 
  -6   5   5     1078.84     1044.70     13.61 o 
  -5   5   5     1439.52     1330.83     17.58 o 
  -4   5   5        5.25        6.94      1.46 o 
  -3   5   5      116.06      112.52      2.93 o 
  -2   5   5      769.83      762.88      9.67 o 
  -1   5   5      257.57      232.21      4.57 o 
   0   5   5      885.73     1122.43     11.60 o 
   1   5   5      219.19      266.15      5.88 o 
   2   5   5      260.98      267.88      4.74 o 
   3   5   5     5011.23     4983.68     51.63 o 
   4   5   5     1815.63     1766.86     21.93 o 
   5   5   5        3.78       13.53      2.31 o 
   6   5   5      168.53      170.12      6.73 o 
   7   5   5     1297.44     1303.65     27.46 o 
   8   5   5      114.23      124.59      8.11 o 
  -9   6   5      192.82      194.51      8.62 o 
  -8   6   5      980.03     1105.59     20.52 o 
  -7   6   5      397.56      408.26     12.43 o 
  -6   6   5      681.72      676.68     13.68 o 
  -5   6   5       24.25       21.47      3.24 o 
  -4   6   5     2146.93     1990.55     51.80 o 
  -3   6   5      238.70      218.53      6.18 o 
  -2   6   5     3095.04     3135.78     43.14 o 
  -1   6   5       43.95       47.19      1.98 o 
   0   6   5     5517.13     5652.92     57.41 o 
   1   6   5      130.13      110.86      2.66 o 
   2   6   5      551.32      557.44      9.84 o 
   3   6   5      456.42      482.09     10.68 o 
   4   6   5     3699.39     3561.42     42.71 o 
   5   6   5      510.03      529.06      9.58 o 
   6   6   5     1121.23     1065.50     23.60 o 
   7   6   5        0.40        2.04      4.53 o 
   8   6   5      648.22      672.40     18.51 o 
  -9   7   5      268.46      299.87     10.44 o 
  -8   7   5       84.69       84.62      8.18 o 
  -7   7   5      489.43      477.66     11.91 o 
  -6   7   5     1138.63     1055.40     18.89 o 
  -5   7   5     2363.72     2263.00     45.32 o 
  -4   7   5      305.30      240.96      7.11 o 
  -3   7   5      430.36      407.39     10.71 o 
  -2   7   5       82.06       94.59      3.80 o 
  -1   7   5     8756.79     9174.58    103.24 o 
   0   7   5      629.47      668.71     10.19 o 
   1   7   5     1210.62     1146.11     15.41 o 
   2   7   5      118.84      122.84      7.95 o 
   3   7   5     3329.56     3314.67     46.08 o 
   4   7   5      225.09      190.37      9.84 o 
   5   7   5       66.51       66.85      5.58 o 
   6   7   5        0.01        1.40      3.39 o 
   7   7   5      890.83      938.21     22.19 o 
   8   7   5        3.57        3.50      5.84 o 
  -8   8   5      418.12      408.82     11.84 o 
  -7   8   5       39.18       30.24      4.60 o 
  -6   8   5      400.90      446.40     13.26 o 
  -5   8   5     1853.28     1856.01     28.96 o 
  -4   8   5      541.53      512.18     11.13 o 
  -3   8   5      105.38      113.70      4.36 o 
  -2   8   5     1440.24     1403.51     18.80 o 
  -1   8   5     1109.82     1117.48     15.53 o 
   0   8   5     2596.74     2799.02     33.85 o 
   1   8   5      483.01      491.28      8.46 o 
   2   8   5      681.65      735.19     17.08 o 
   3   8   5        5.01       10.46      2.77 o 
   4   8   5      902.20      877.07     19.49 o 
   5   8   5      403.74      381.94     11.79 o 
   6   8   5      439.43      413.10     18.92 o 
   7   8   5        4.46       -1.61      6.44 o 
  -8   9   5       30.33       18.86      4.96 o 
  -7   9   5      184.58      204.24     12.65 o 
  -6   9   5       23.39       10.06      4.00 o 
  -5   9   5     3081.86     3005.62     44.12 o 
  -4   9   5       80.94       78.09      4.01 o 
  -3   9   5       99.12      104.51      4.41 o 
  -2   9   5      178.86      167.60      5.28 o 
  -1   9   5     2833.22     2880.49     40.81 o 
   0   9   5        9.54       13.35      4.16 o 
   1   9   5       92.83       91.58      8.58 o 
   2   9   5      718.20      716.96     17.11 o 
   3   9   5     3135.68     2973.27     52.50 o 
   4   9   5      196.96      185.93      8.11 o 
   5   9   5        0.80        2.09      3.96 o 
   6   9   5       62.20       57.40      7.45 o 
   7   9   5      842.45      876.13     31.81 o 
  -7  10   5       37.36       40.55      7.65 o 
  -6  10   5      179.49      178.94      8.69 o 
  -5  10   5       26.61       26.34      3.91 o 
  -4  10   5      989.49      981.98     21.25 o 
  -3  10   5      315.00      320.17      8.74 o 
  -2  10   5      305.49      309.57      8.41 o 
  -1  10   5      587.68      602.85     12.29 o 
   0  10   5      151.85      157.93      5.91 o 
   1  10   5       17.53       18.52      3.02 o 
   2  10   5      311.09      323.18     11.09 o 
   3  10   5       69.96       63.31      5.67 o 
   4  10   5      456.63      428.97     21.94 o 
   5  10   5      549.60      533.18     23.35 o 
   6  10   5      235.37      278.44     11.35 o 
  -6  11   5      558.59      622.66     14.27 o 
  -5  11   5      398.71      394.87     10.75 o 
  -4  11   5       68.63       78.73      5.65 o 
  -3  11   5       27.87       24.54      3.90 o 
  -2  11   5     1236.99     1202.07     20.67 o 
  -1  11   5      461.24      445.22     10.60 o 
   0  11   5      555.55      572.27     12.15 o 
   1  11   5       56.44       51.30      5.26 o 
   2  11   5      605.68      581.64     15.94 o 
   3  11   5      343.87      338.42     11.95 o 
   4  11   5      436.80      392.24     18.52 o 
   5  11   5        0.38       -4.12      4.12 o 
  -5  12   5       58.91       60.74      5.34 o 
  -4  12   5      266.48      275.06      9.11 o 
  -3  12   5      920.55      974.02     21.25 o 
  -2  12   5       68.85       62.55      4.91 o 
  -1  12   5       73.34       82.74      6.88 o 
   0  12   5      527.98      552.35     12.42 o 
   1  12   5     1034.82     1063.61     24.19 o 
   2  12   5       16.32       18.22      4.93 o 
   3  12   5      152.23      146.32      8.40 o 
   4  12   5       17.94       22.76      5.26 o 
  -4  13   5      128.59      114.48      6.80 o 
  -3  13   5        9.28       13.95      4.15 o 
  -2  13   5      979.37     1004.74     18.94 o 
  -1  13   5       18.98       18.12      4.07 o 
   0  13   5      447.73      458.17     19.26 o 
   1  13   5      115.33      109.90      7.83 o 
   2  13   5      223.82      229.33     13.49 o 
   3  13   5       39.66       32.52      7.65 o 
  -2  14   5       47.02       50.51      6.22 o 
  -1  14   5        1.29       -1.12      3.66 o 
   0  14   5        0.68       -0.63      4.53 o 
   1  14   5      955.74     1036.75     44.29 o 
 -10   0   6      301.64      355.07     13.50 o 
  -8   0   6      148.14      110.81      6.15 o 
  -6   0   6      616.66      548.92     10.89 o 
  -4   0   6      424.68      396.22      8.15 o 
  -2   0   6      101.05      101.72      7.27 o 
   0   0   6      860.75     1023.65     18.61 o 
   2   0   6     1762.85     1629.42     40.91 o 
   4   0   6     1004.48      954.86     19.49 o 
   6   0   6      132.40      140.05      7.73 o 
   8   0   6      631.83      628.11     24.56 o 
 -10   1   6        1.29        2.28      3.58 o 
  -9   1   6      554.78      589.72     10.53 o 
  -8   1   6       51.65       53.55      3.61 o 
  -7   1   6       70.99       67.70      3.51 o 
  -6   1   6        0.46        3.82      2.03 o 
  -5   1   6     1393.61     1237.64     14.94 o 
  -4   1   6      426.12      390.94     12.44 o 
  -3   1   6     4190.23     3818.93     48.52 o 
  -2   1   6       77.36       83.54      2.60 o 
  -1   1   6      991.97      981.32     11.24 o 
   0   1   6     5562.48     6645.89     75.39 o 
   1   1   6     9687.96    10081.94    113.59 o 
   2   1   6      406.41      406.40      5.80 o 
   3   1   6       16.26       12.88      2.15 o 
   4   1   6      305.12      271.64     10.58 o 
   5   1   6     2994.74     2804.38     35.03 o 
   6   1   6      265.17      278.53      7.17 o 
   7   1   6       64.12       66.67      4.96 o 
   8   1   6       30.18       26.60      5.41 o 
   9   1   6      652.72      768.80     20.64 o 
 -10   2   6      182.40      199.77      6.60 o 
  -9   2   6      144.37      152.59      6.73 o 
  -8   2   6       23.25       21.07      3.05 o 
  -7   2   6        9.06        8.22      2.42 o 
  -6   2   6     1188.82     1050.34     15.47 o 
  -5   2   6        8.53        7.12      1.73 o 
  -4   2   6      990.73     1105.45     13.30 o 
  -3   2   6      701.00      739.68     10.48 o 
  -2   2   6     3358.13     3426.71     35.57 o 
  -1   2   6     4213.55     4275.24     43.74 o 
   0   2   6     3391.35     3908.68     40.06 o 
   1   2   6     1855.60     1589.79     20.98 o 
   2   2   6     6282.67     6328.03     64.26 o 
   3   2   6       13.59       20.31      1.58 o 
   4   2   6      438.11      474.30      8.42 o 
   5   2   6       33.01       37.84      3.04 o 
   6   2   6     1080.51     1044.28     16.13 o 
   7   2   6      375.58      326.40      9.46 o 
   8   2   6      278.91      288.56     11.24 o 
   9   2   6        5.44        9.33      5.67 o 
 -10   3   6        9.53       11.47      4.47 o 
  -9   3   6      324.73      331.67      8.75 o 
  -8   3   6      415.10      404.94     13.56 o 
  -7   3   6      810.32      812.03     11.75 o 
  -6   3   6       24.68       19.80      2.37 o 
  -5   3   6      466.77      399.37      6.66 o 
  -4   3   6     3070.06     2670.08     28.79 o 
  -3   3   6       64.46       47.01      2.36 o 
  -2   3   6      154.99      141.08      3.79 o 
  -1   3   6      167.21      156.94      4.30 o 
   0   3   6     3344.71     3570.93     36.85 o 
   1   3   6     1847.75     1967.93     19.14 o 
   2   3   6     1234.37     1174.42     13.65 o 
   3   3   6     1026.08     1024.40     12.50 o 
   4   3   6     2218.44     2209.93     27.93 o 
   5   3   6      909.73      899.07     13.88 o 
   6   3   6      657.94      624.60     12.90 o 
   7   3   6       35.44       33.16      4.40 o 
   8   3   6        7.92        7.32      4.81 o 
  -9   4   6        2.41        4.42      3.86 o 
  -8   4   6        5.11        4.10      3.32 o 
  -7   4   6      126.20      158.46      6.97 o 
  -6   4   6     1468.56     1385.51     19.25 o 
  -5   4   6      168.43      159.91      5.04 o 
  -4   4   6      879.75      811.83     18.71 o 
  -3   4   6     1802.79     1798.14     22.58 o 
  -2   4   6       70.01       26.49      1.94 o 
  -1   4   6     4483.08     4783.22     54.84 o 
   0   4   6      108.67      159.20      5.52 o 
   1   4   6       80.53       64.18      2.00 o 
   2   4   6     8854.65     9150.76     92.28 o 
   3   4   6     4217.35     4181.91     43.81 o 
   4   4   6       64.63       55.50      4.56 o 
   5   4   6      198.64      226.76      6.13 o 
   6   4   6      648.94      645.24     13.38 o 
   7   4   6      497.58      487.01     11.89 o 
   8   4   6      145.30      139.59      9.46 o 
  -9   5   6        8.17        4.61      4.37 o 
  -8   5   6      325.41      326.44     10.14 o 
  -7   5   6        7.60        6.77      2.93 o 
  -6   5   6        0.55        0.59      2.38 o 
  -5   5   6       58.62       61.58      3.65 o 
  -4   5   6     3873.87     3746.90     44.47 o 
  -3   5   6       63.25       50.70      2.73 o 
  -2   5   6       68.85       50.08      2.46 o 
  -1   5   6       40.87       45.29      2.62 o 
   0   5   6     3375.50     3582.60     37.25 o 
   1   5   6      876.65      909.24     11.01 o 
   2   5   6     5394.02     5616.88     93.01 o 
   3   5   6      893.95      859.48     11.17 o 
   4   5   6      333.31      322.43      6.04 o 
   5   5   6       55.21       76.07      4.47 o 
   6   5   6       79.59       90.08      5.13 o 
   7   5   6        6.53        8.79      3.82 o 
   8   5   6      144.83      148.80      8.96 o 
  -9   6   6      183.86      176.99      8.50 o 
  -8   6   6       11.25       15.21      4.57 o 
  -7   6   6      723.34      795.49     21.10 o 
  -6   6   6       65.22       61.66      4.76 o 
  -5   6   6      824.23      795.35     14.87 o 
  -4   6   6       72.47       73.37      4.10 o 
  -3   6   6     1776.22     1619.91     24.62 o 
  -2   6   6      633.46      613.50     11.37 o 
  -1   6   6     6374.43     6341.74     64.47 o 
   0   6   6      544.35      623.39      8.38 o 
   1   6   6      134.59      137.42      3.52 o 
   2   6   6      397.31      396.03      7.34 o 
   3   6   6      785.96      755.81     13.77 o 
   4   6   6     1275.68     1245.54     17.44 o 
   5   6   6       45.75       44.07      9.86 o 
   6   6   6      166.72      148.52      6.49 o 
   7   6   6     1440.18     1422.71     24.54 o 
   8   6   6      157.60      158.06      9.34 o 
  -9   7   6        0.83        3.28      5.11 o 
  -8   7   6      193.07      190.35     15.35 o 
  -7   7   6       77.93       78.16      5.64 o 
  -6   7   6      154.59      152.03      7.11 o 
  -5   7   6       27.58       28.95      3.73 o 
  -4   7   6     3146.10     3070.72     43.68 o 
  -3   7   6        5.07        3.97      2.65 o 
  -2   7   6      546.21      569.75     10.97 o 
  -1   7   6       16.48       10.18      1.96 o 
   0   7   6     2487.37     2642.35     32.02 o 
   1   7   6       26.05       27.19      2.94 o 
   2   7   6     1426.32     1412.04     22.05 o 
   3   7   6     1708.49     1628.85     74.62 o 
   4   7   6      403.99      402.31     15.07 o 
   5   7   6      110.60       94.75      6.40 o 
   6   7   6      508.86      506.48     14.94 o 
   7   7   6      200.48      167.09     12.88 o 
  -8   8   6       23.13       20.52      4.87 o 
  -7   8   6      312.38      343.37     10.36 o 
  -6   8   6       20.79       18.94      4.08 o 
  -5   8   6      644.77      646.94     13.47 o 
  -4   8   6       22.21       32.56      3.70 o 
  -3   8   6      832.04      856.20     22.54 o 
  -2   8   6      154.52      150.53      4.86 o 
  -1   8   6     3933.05     4023.88     47.53 o 
   0   8   6        6.09        5.52      1.94 o 
   1   8   6      189.09      196.22      6.33 o 
   2   8   6       13.00       16.56      2.86 o 
   3   8   6      357.34      353.72     10.68 o 
   4   8   6       82.80       76.46      4.60 o 
   5   8   6        0.60        4.11      3.48 o 
   6   8   6      137.78      118.78     10.87 o 
   7   8   6      877.26      836.67     31.00 o 
  -8   9   6      434.96      441.28     22.97 o 
  -7   9   6       13.23       17.44      4.64 o 
  -6   9   6       56.24       31.50      4.39 o 
  -5   9   6        4.61        4.55      3.40 o 
  -4   9   6      814.41      836.23     24.10 o 
  -3   9   6      567.70      553.55     10.01 o 
  -2   9   6       13.02       14.05      2.66 o 
  -1   9   6      771.43      786.20     12.36 o 
   0   9   6      153.79      154.16      5.80 o 
   1   9   6      496.00      487.29     13.22 o 
   2   9   6      114.72      131.79      7.39 o 
   3   9   6        0.69        3.41      3.48 o 
   4   9   6      753.28      704.75     17.62 o 
   5   9   6      897.88      870.30     45.09 o 
   6   9   6      148.35      128.04     12.08 o 
  -7  10   6      200.51      213.06      8.97 o 
  -6  10   6      467.26      462.24     17.37 o 
  -5  10   6      681.45      683.82     14.39 o 
  -4  10   6      171.95      152.72      6.66 o 
  -3  10   6      152.67      160.22      7.22 o 
  -2  10   6      345.28      343.19     11.90 o 
  -1  10   6      167.89      181.18      6.48 o 
   0  10   6        9.22        6.31      3.26 o 
   1  10   6       18.78       16.56      3.99 o 
   2  10   6      936.46      936.11     21.48 o 
   3  10   6     1123.20     1141.87     24.75 o 
   4  10   6      802.47      773.44     19.20 o 
   5  10   6        5.43        7.52      4.35 o 
   6  10   6       53.20       44.69      9.26 o 
  -6  11   6       76.78       75.45      5.83 o 
  -5  11   6      164.60      154.51      7.21 o 
  -4  11   6      528.37      523.72     12.44 o 
  -3  11   6      774.37      761.33     15.48 o 
  -2  11   6       58.71       71.94      5.06 o 
  -1  11   6      369.92      379.07      9.88 o 
   0  11   6      143.44      166.72     13.86 o 
   1  11   6      651.82      642.30     17.05 o 
   2  11   6        2.73        1.61      3.99 o 
   3  11   6      325.82      312.66     11.79 o 
   4  11   6      451.67      377.46     13.22 o 
   5  11   6      675.11      627.39     17.49 o 
  -5  12   6      306.02      288.80      9.69 o 
  -4  12   6       45.14       39.32      4.91 o 
  -3  12   6      241.66      261.02      8.96 o 
  -2  12   6     1157.72     1179.23     21.05 o 
  -1  12   6      314.41      329.15      9.49 o 
   0  12   6      389.51      358.51     13.09 o 
   1  12   6      347.67      353.31     12.53 o 
   2  12   6      516.47      543.83     15.94 o 
   3  12   6       73.66       66.04      6.55 o 
   4  12   6      158.39      129.88      9.26 o 
  -4  13   6      130.13      137.05      9.17 o 
  -3  13   6      455.20      462.35     12.16 o 
  -2  13   6       34.95       39.54      4.76 o 
  -1  13   6        6.53        5.28      3.78 o 
   0  13   6      256.13      255.10     12.28 o 
   1  13   6      350.21      347.82     15.50 o 
   2  13   6       11.93       13.58      5.39 o 
  -9   0   7     1021.01     1071.49     24.46 o 
  -7   0   7       78.19       99.77      6.34 o 
  -5   0   7      764.72      707.78     20.68 o 
  -3   0   7     7224.95     7008.18     91.57 o 
  -1   0   7     1554.81     1558.03     27.45 o 
   1   0   7     6533.86     6536.92    105.63 o 
   3   0   7      209.55      220.49      7.51 o 
   5   0   7       87.18      102.38      6.64 o 
   7   0   7       46.04       44.31      6.19 o 
 -10   1   7      280.77      325.85      9.29 o 
  -9   1   7        3.79       -1.63      3.10 o 
  -8   1   7      514.60      543.17      9.44 o 
  -7   1   7      116.45      107.76      4.20 o 
  -6   1   7     1915.32     1791.27     21.02 o 
  -5   1   7       29.16       22.26      2.10 o 
  -4   1   7       34.73       35.88      2.10 o 
  -3   1   7       86.00       93.80      2.90 o 
  -2   1   7    12700.85    12450.24    139.18 o 
  -1   1   7      433.14      357.17      5.32 o 
   0   1   7      127.39      118.38      4.53 o 
   1   1   7     1825.07     1860.12     22.99 o 
   2   1   7     3079.04     3182.79     33.46 o 
   3   1   7      202.23      215.39      5.12 o 
   4   1   7        6.06       11.99      2.25 o 
   5   1   7       39.87       45.14      3.28 o 
   6   1   7      477.55      488.47     14.20 o 
   7   1   7      165.80      166.47      7.21 o 
   8   1   7       74.36       66.45      6.84 o 
 -10   2   7       11.02       10.29      4.37 o 
  -9   2   7      621.57      693.11     13.08 o 
  -8   2   7      309.12      339.04      8.49 o 
  -7   2   7      227.32      230.89      6.92 o 
  -6   2   7       41.68       46.36      2.82 o 
  -5   2   7     4095.83     3686.63     39.35 o 
  -4   2   7      375.70      354.20      5.90 o 
  -3   2   7     5213.04     5139.84     52.89 o 
  -2   2   7       62.24       96.40      3.00 o 
  -1   2   7     1448.67     1555.67     17.14 o 
   0   2   7       50.42       52.14      2.03 o 
   1   2   7     4076.45     4237.87     49.27 o 
   2   2   7      712.60      658.73      8.61 o 
   3   2   7     1578.67     1545.88     20.22 o 
   4   2   7      118.00      102.81      4.59 o 
   5   2   7      584.23      583.94     10.44 o 
   6   2   7      377.51      377.06      9.12 o 
   7   2   7        2.30        5.40      4.14 o 
   8   2   7       18.34       14.53      5.10 o 
  -9   3   7       71.72       75.33      5.28 o 
  -8   3   7        1.75       -1.21      3.12 o 
  -7   3   7      388.17      377.28      8.43 o 
  -6   3   7      749.64      763.12     12.37 o 
  -5   3   7       21.98       14.04      2.49 o 
  -4   3   7        1.63       -1.74      1.75 o 
  -3   3   7        4.17        5.48      2.11 o 
  -2   3   7     2405.67     2349.52     28.52 o 
  -1   3   7       98.81      125.82      3.59 o 
   0   3   7     1175.39     1198.21     15.51 o 
   1   3   7     1826.77     1862.39     20.43 o 
   2   3   7     2349.93     2358.02     25.54 o 
   3   3   7     2103.05     1988.07     25.20 o 
   4   3   7      281.77      279.28      6.37 o 
   5   3   7       10.53       10.69      2.65 o 
   6   3   7      721.91      724.60     12.76 o 
   7   3   7      366.77      375.03     10.43 o 
   8   3   7      217.14      193.89     11.48 o 
  -9   4   7      428.49      518.77     11.31 o 
  -8   4   7      668.30      666.72     17.26 o 
  -7   4   7      282.27      266.37      7.23 o 
  -6   4   7       12.21       15.26      2.96 o 
  -5   4   7       69.12       75.86      3.69 o 
  -4   4   7     2163.30     2044.15     25.91 o 
  -3   4   7       18.12       21.98      4.18 o 
  -2   4   7      485.15      456.61      7.77 o 
  -1   4   7     2611.91     2634.24     31.58 o 
   0   4   7     1475.07     1335.89     17.21 o 
   1   4   7     1690.95     1855.23     23.23 o 
   2   4   7     2838.55     3050.39     36.57 o 
   3   4   7     1338.69     1209.89     35.96 o 
   4   4   7     1029.31      920.18     15.53 o 
   5   4   7      803.60      699.22     11.93 o 
   6   4   7       39.00       38.54      4.29 o 
   7   4   7        5.75        5.45      3.77 o 
   8   4   7       88.58       99.13      9.06 o 
  -9   5   7      154.94      216.98      9.10 o 
  -8   5   7      261.29      243.00      8.97 o 
  -7   5   7      915.72      894.68     20.78 o 
  -6   5   7      124.29      128.35      7.85 o 
  -5   5   7       76.41       62.40      3.84 o 
  -4   5   7      128.87      125.68      5.17 o 
  -3   5   7     1681.40     1682.59     24.82 o 
  -2   5   7      537.85      569.71      9.12 o 
  -1   5   7     1405.32     1351.13     17.58 o 
   0   5   7        0.51        1.77      1.25 o 
   1   5   7       73.17       86.06      3.57 o 
   2   5   7     1106.92     1125.11     15.53 o 
   3   5   7     1196.45     1189.09     16.53 o 
   4   5   7      589.51      607.95     12.47 o 
   5   5   7       14.02       10.87      3.54 o 
   6   5   7       14.58       17.87      5.10 o 
   7   5   7      222.35      231.45      8.71 o 
   8   5   7      211.33      229.10     16.11 o 
  -9   6   7       10.75        6.75      5.03 o 
  -8   6   7      708.34      698.42     15.49 o 
  -7   6   7      287.61      255.54      8.90 o 
  -6   6   7        9.49        6.48      3.47 o 
  -5   6   7       12.62       11.41      3.17 o 
  -4   6   7     2792.67     2525.62     36.71 o 
  -3   6   7      200.60      200.73      6.48 o 
  -2   6   7      141.15      118.29      5.03 o 
  -1   6   7      222.00      213.64      7.14 o 
   0   6   7     3067.05     3275.91     34.65 o 
   1   6   7      119.70      132.75      5.08 o 
   2   6   7        9.68       13.19      2.20 o 
   3   6   7      298.35      297.60      6.71 o 
   4   6   7     2752.34     2595.61     38.19 o 
   5   6   7     1005.62      944.61     21.64 o 
   6   6   7      175.67      164.93      9.17 o 
   7   6   7       93.55       71.62     10.47 o 
  -8   7   7       24.49       18.85      5.03 o 
  -7   7   7     1312.82     1345.99     29.42 o 
  -6   7   7        9.79        4.04      3.54 o 
  -5   7   7     1293.72     1189.66     20.52 o 
  -4   7   7       82.76       69.33      4.63 o 
  -3   7   7     1792.79     1782.79     27.10 o 
  -2   7   7        0.68       -1.62      2.19 o 
  -1   7   7     2141.08     2105.17     26.49 o 
   0   7   7      206.46      217.31      6.30 o 
   1   7   7     4066.36     4242.44     58.24 o 
   2   7   7      738.93      797.67     14.54 o 
   3   7   7     2356.78     2303.73     33.98 o 
   4   7   7        2.11        1.07      2.59 o 
   5   7   7       13.58       14.81      4.69 o 
   6   7   7       79.39       59.41      6.65 o 
   7   7   7      371.04      410.06     14.80 o 
  -8   8   7      397.06      415.58     12.31 o 
  -7   8   7        1.59       -1.81      4.14 o 
  -6   8   7       75.29       58.80      5.19 o 
  -5   8   7        0.27        3.06      3.95 o 
  -4   8   7     2155.53     2035.30     31.04 o 
  -3   8   7      206.23      168.27      6.41 o 
  -2   8   7      169.05      178.41      5.36 o 
  -1   8   7      308.80      322.54      7.00 o 
   0   8   7     2377.68     2337.70     29.25 o 
   1   8   7      551.76      562.96     11.61 o 
   2   8   7       15.09       19.30      3.14 o 
   3   8   7       78.65       92.42      4.93 o 
   4   8   7     1089.31     1136.56     19.80 o 
   5   8   7       83.34      100.30      7.26 o 
   6   8   7      186.85      161.86     12.88 o 
  -7   9   7      265.52      266.34      9.75 o 
  -6   9   7       58.90       70.62      6.98 o 
  -5   9   7      466.32      425.45     10.98 o 
  -4   9   7        2.86        2.00      3.24 o 
  -3   9   7      667.64      618.45     11.56 o 
  -2   9   7      190.03      183.50      5.76 o 
  -1   9   7      161.20      177.94      5.55 o 
   0   9   7       76.18       90.01      4.88 o 
   1   9   7     1008.42     1106.57     23.61 o 
   2   9   7        6.89        1.64      3.67 o 
   3   9   7     1288.77     1233.59     26.02 o 
   4   9   7       82.52       85.87      6.65 o 
   5   9   7      388.11      359.55     18.52 o 
   6   9   7       54.66       47.91      9.66 o 
  -7  10   7      126.94      154.28      9.95 o 
  -6  10   7        6.33        6.15      4.15 o 
  -5  10   7      158.91      140.14      7.03 o 
  -4  10   7      208.19      219.19      7.82 o 
  -3  10   7       30.71       30.09      5.10 o 
  -2  10   7      480.31      506.33     11.48 o 
  -1  10   7      123.19      123.50      5.77 o 
   0  10   7     1368.32     1447.24     54.15 o 
   1  10   7      702.47      713.17     18.92 o 
   2  10   7       22.62       28.45      6.04 o 
   3  10   7       34.85       28.47      4.81 o 
   4  10   7     1270.75     1225.48     26.72 o 
   5  10   7       66.29       53.15      9.66 o 
  -6  11   7      612.48      581.67     19.04 o 
  -5  11   7      307.13      309.75     17.43 o 
  -4  11   7       37.37       17.68      4.09 o 
  -3  11   7      259.51      255.00      8.43 o 
  -2  11   7      459.76      441.92     10.91 o 
  -1  11   7       60.26       65.67      4.64 o 
   0  11   7      146.72      139.15      8.26 o 
   1  11   7      354.68      352.25     13.89 o 
   2  11   7      286.20      282.83     10.94 o 
   3  11   7      789.22      711.25     18.48 o 
   4  11   7       16.66        2.53      4.81 o 
  -4  12   7       80.39       68.79      6.85 o 
  -3  12   7       49.98       42.00      4.81 o 
  -2  12   7        2.81        2.45      3.47 o 
  -1  12   7       92.87       94.36      7.40 o 
   0  12   7      360.14      368.94     18.52 o 
   1  12   7      340.77      332.30     12.36 o 
   2  12   7       34.07       27.87      5.55 o 
   3  12   7      234.29      252.55     11.18 o 
  -3  13   7       14.35       14.62      4.29 o 
  -2  13   7      568.67      600.34     14.07 o 
  -1  13   7       30.99       29.21      6.64 o 
   0  13   7      101.80      111.37      8.40 o 
   1  13   7       32.61       40.71     10.47 o 
  -8   0   8      288.45      296.62     11.06 o 
  -6   0   8      295.70      277.16      9.27 o 
  -4   0   8       69.69       92.94      5.81 o 
  -2   0   8    15617.39    15615.12    247.98 o 
   0   0   8        4.74        4.59      2.01 o 
   2   0   8      995.56      880.19     18.32 o 
   4   0   8      123.34      119.98      6.24 o 
   6   0   8     1358.47     1302.21     27.45 o 
   8   0   8        0.49        7.65      7.25 o 
  -9   1   8      635.28      615.31     12.16 o 
  -8   1   8      100.84       88.29      6.28 o 
  -7   1   8      121.29       92.83      5.28 o 
  -6   1   8       11.54       14.36      2.73 o 
  -5   1   8     1500.57     1328.07     18.31 o 
  -4   1   8      543.86      475.30      7.34 o 
  -3   1   8     1731.26     1697.61     19.21 o 
  -2   1   8       57.41       41.85      2.04 o 
  -1   1   8     2372.58     2443.65     29.52 o 
   0   1   8      274.24      331.33      5.94 o 
   1   1   8     1891.01     1937.29     24.14 o 
   2   1   8      768.76      814.48     11.94 o 
   3   1   8      313.26      301.53      6.41 o 
   4   1   8       65.76       60.29      3.44 o 
   5   1   8      203.73      213.69      6.12 o 
   6   1   8        5.72        0.93      2.91 o 
   7   1   8      448.48      418.14     12.10 o 
   8   1   8      105.19      110.71      8.11 o 
  -9   2   8       41.90       48.81      4.83 o 
  -8   2   8      355.26      354.47      9.37 o 
  -7   2   8      156.40      182.75      6.17 o 
  -6   2   8     1365.15     1256.72     18.11 o 
  -5   2   8       79.75       90.10      3.94 o 
  -4   2   8       10.05       14.20      3.11 o 
  -3   2   8     1155.08     1104.58     15.23 o 
  -2   2   8     4486.52     4497.42     52.27 o 
  -1   2   8      494.39      466.51     13.19 o 
   0   2   8      415.77      381.64      8.11 o 
   1   2   8     1019.34      901.59     23.30 o 
   2   2   8     3021.70     3000.59     36.28 o 
   3   2   8      157.41      154.08      5.15 o 
   4   2   8       90.61       91.29      4.13 o 
   5   2   8       79.19       81.41      4.30 o 
   6   2   8      839.91      809.49     13.91 o 
   7   2   8      146.35      125.53      6.86 o 
   8   2   8        8.66        3.05      4.69 o 
  -9   3   8      142.70      145.98      6.44 o 
  -8   3   8      538.97      542.56     12.44 o 
  -7   3   8      516.49      509.29     10.29 o 
  -6   3   8        0.45        1.49      2.49 o 
  -5   3   8     1563.40     1489.16     20.42 o 
  -4   3   8     1551.47     1385.78     18.76 o 
  -3   3   8     1459.84     1370.62     18.25 o 
  -2   3   8      214.08      258.33      5.70 o 
  -1   3   8     1914.31     1869.39     23.38 o 
   0   3   8      703.21      728.48     10.75 o 
   1   3   8     2138.90     2126.10     26.34 o 
   2   3   8      455.02      509.77      8.58 o 
   3   3   8     1379.81     1332.22     21.46 o 
   4   3   8      374.51      404.35     14.55 o 
   5   3   8      596.78      559.62     26.51 o 
   6   3   8       27.76       23.21      3.58 o 
   7   3   8      115.25      107.98      6.20 o 
   8   3   8      213.76      219.29     10.81 o 
  -9   4   8       12.08       12.00      4.13 o 
  -8   4   8        1.92        3.47      4.88 o 
  -7   4   8     1115.77     1178.73     18.05 o 
  -6   4   8      293.71      251.60      6.96 o 
  -5   4   8       11.97       14.31      3.08 o 
  -4   4   8       99.64       89.63      3.84 o 
  -3   4   8     3436.35     3303.01     39.70 o 
  -2   4   8     1907.48     1914.60     24.19 o 
  -1   4   8      495.43      560.85      9.01 o 
   0   4   8      507.28      565.11      8.92 o 
   1   4   8      364.30      368.02      7.07 o 
   2   4   8      201.25      194.17      5.55 o 
   3   4   8       36.37       39.41      3.64 o 
   4   4   8      247.05      221.35     11.41 o 
   5   4   8     1093.29     1023.82     18.75 o 
   6   4   8      698.13      671.36     15.03 o 
   7   4   8       53.89       48.68      6.58 o 
  -9   5   8      194.75      179.37      8.58 o 
  -8   5   8      390.53      438.50     18.70 o 
  -7   5   8        5.91        2.60      3.90 o 
  -6   5   8      531.97      497.86     11.68 o 
  -5   5   8       17.27       20.18      3.97 o 
  -4   5   8     4279.62     4178.94     49.76 o 
  -3   5   8       89.06       73.98      3.45 o 
  -2   5   8      445.33      450.51      8.16 o 
  -1   5   8     2451.82     2461.01     30.16 o 
   0   5   8      846.08      830.08     12.35 o 
   1   5   8        2.33        1.02      1.78 o 
   2   5   8      105.77      111.54      4.25 o 
   3   5   8       32.43       38.59      3.64 o 
   4   5   8      712.84      736.85     14.49 o 
   5   5   8       59.24       54.53      4.71 o 
   6   5   8        3.58       10.81      4.83 o 
   7   5   8        0.42        1.86      4.20 o 
  -8   6   8        2.63       -3.17      4.38 o 
  -7   6   8     1007.92     1091.71     49.52 o 
  -6   6   8      141.07      150.52      7.51 o 
  -5   6   8      677.51      725.80     14.40 o 
  -4   6   8      589.28      566.89     16.14 o 
  -3   6   8     2173.77     2212.00     32.67 o 
  -2   6   8      330.70      329.57      8.15 o 
  -1   6   8     2098.51     2185.31     31.65 o 
   0   6   8      299.13      316.82     19.13 o 
   1   6   8     1022.77     1126.67     15.92 o 
   2   6   8        6.39        6.79      2.16 o 
   3   6   8      296.62      281.45     17.66 o 
   4   6   8      179.57      181.07      6.97 o 
   5   6   8     1564.88     1564.65     25.96 o 
   6   6   8       57.45       50.24      9.06 o 
   7   6   8      386.67      390.85     14.64 o 
  -8   7   8      528.11      592.06     23.76 o 
  -7   7   8        9.74       11.99      4.40 o 
  -6   7   8      215.13      222.60      8.22 o 
  -5   7   8       22.55       25.72      3.94 o 
  -4   7   8     2319.88     2222.29     33.45 o 
  -3   7   8       15.21       13.01      3.20 o 
  -2   7   8        3.30        6.92      2.71 o 
  -1   7   8      286.68      335.80      9.42 o 
   0   7   8     4222.53     4553.40     62.35 o 
   1   7   8      581.29      586.04     12.00 o 
   2   7   8      216.74      241.38      7.42 o 
   3   7   8       14.86       14.62      3.20 o 
   4   7   8      546.95      531.96     15.90 o 
   5   7   8       50.65       45.46      9.66 o 
   6   7   8       46.19       49.86      6.82 o 
  -7   8   8      730.25      833.95     33.42 o 
  -6   8   8       62.62       60.58      5.31 o 
  -5   8   8      540.86      552.13     12.54 o 
  -4   8   8       13.29       13.36      3.64 o 
  -3   8   8      710.94      707.05     13.99 o 
  -2   8   8       67.87       55.06      3.42 o 
  -1   8   8     2159.23     2198.21     28.04 o 
   0   8   8     1558.49     1657.16     26.01 o 
   1   8   8        7.27       19.66      3.30 o 
   2   8   8      546.27      555.11     11.84 o 
   3   8   8      805.39      833.74     15.78 o 
   4   8   8        0.60        9.86      4.56 o 
   5   8   8      223.60      238.81     11.09 o 
   6   8   8       32.54       41.07      9.26 o 
  -7   9   8       43.42       39.14      5.57 o 
  -6   9   8      202.22      207.02      8.43 o 
  -5   9   8      125.05      132.10      6.55 o 
  -4   9   8      763.68      796.66     19.30 o 
  -3   9   8      119.33      113.73      4.98 o 
  -2   9   8        6.26        7.33      2.54 o 
  -1   9   8      838.23      874.73     13.81 o 
   0   9   8      555.01      664.92     13.55 o 
   1   9   8      150.03      183.52      7.42 o 
   2   9   8      167.41      166.76     12.48 o 
   3   9   8      220.22      215.40      9.22 o 
   4   9   8     2069.97     2037.73     57.58 o 
   5   9   8       18.93       16.51      8.05 o 
  -6  10   8      424.49      429.86     13.06 o 
  -5  10   8       40.42       31.82      4.87 o 
  -4  10   8      109.06      108.43      6.92 o 
  -3  10   8      345.15      347.94      9.58 o 
  -2  10   8     1368.50     1429.24     32.62 o 
  -1  10   8      237.34      237.52     10.24 o 
   0  10   8       14.75       12.86      4.45 o 
   1  10   8       49.77       76.15      6.26 o 
   2  10   8      356.99      403.89     12.93 o 
   3  10   8      628.97      646.57     35.83 o 
   4  10   8        6.76        6.30      4.54 o 
  -5  11   8     1259.46     1279.34     40.01 o 
  -4  11   8      145.65      157.10      7.31 o 
  -3  11   8       82.80       88.82      5.70 o 
  -2  11   8        0.46       -2.38      3.26 o 
  -1  11   8      807.18      813.76     20.34 o 
   0  11   8      335.59      323.20     11.92 o 
   1  11   8      327.60      347.20     12.38 o 
   2  11   8       62.08       67.93      6.65 o 
   3  11   8     1177.36     1242.95     27.75 o 
  -4  12   8      106.47      117.81      6.84 o 
  -3  12   8      115.40      115.60      6.60 o 
  -2  12   8      677.41      699.96     15.08 o 
  -1  12   8       30.00       32.74      5.98 o 
   0  12   8       22.72       33.46      5.98 o 
   1  12   8      488.96      519.51     16.08 o 
   2  12   8     1102.85     1180.56     27.16 o 
  -9   0   9      371.38      438.47     22.14 o 
  -7   0   9        2.14        0.00      6.44 o 
  -5   0   9     4173.08     3480.77     85.76 o 
  -3   0   9     2102.08     1875.47     49.12 o 
  -1   0   9     2423.23     2233.10     38.82 o 
   1   0   9       95.82       78.86      7.25 o 
   3   0   9      550.21      564.32     13.70 o 
   5   0   9     1285.26     1189.15     25.30 o 
   7   0   9      259.19      258.11     11.69 o 
  -9   1   9        0.01       -1.76      4.79 o 
  -8   1   9      552.44      563.01     13.45 o 
  -7   1   9       45.09       38.40      4.71 o 
  -6   1   9     1544.80     1481.44     20.72 o 
  -5   1   9      225.33      207.99      5.97 o 
  -4   1   9      407.49      340.61      7.19 o 
  -3   1   9      137.51      152.55      4.71 o 
  -2   1   9     4930.21     5001.45     67.57 o 
  -1   1   9       43.45       45.72      3.12 o 
   0   1   9     1308.73     1415.20     21.75 o 
   1   1   9      510.95      571.44     11.03 o 
   2   1   9      690.20      672.11     10.59 o 
   3   1   9       30.49       27.19      3.08 o 
   4   1   9      154.35      162.10      5.37 o 
   5   1   9      250.55      232.46      6.64 o 
   6   1   9     1878.50     1780.91     44.50 o 
   7   1   9       45.73       40.36      4.55 o 
  -9   2   9      351.41      397.08     10.00 o 
  -8   2   9      118.98      124.41      5.83 o 
  -7   2   9      552.64      563.51     18.14 o 
  -6   2   9       36.74       28.17      3.40 o 
  -5   2   9     1730.01     1535.47     20.97 o 
  -4   2   9      429.12      402.06      7.96 o 
  -3   2   9      524.99      502.63      8.81 o 
  -2   2   9      111.00      133.54      4.37 o 
  -1   2   9     2600.90     2673.57     32.44 o 
   0   2   9     3663.48     3682.93     50.83 o 
   1   2   9      699.57      762.37     21.22 o 
   2   2   9      120.04      145.68      7.20 o 
   3   2   9     1047.18     1032.86     17.89 o 
   4   2   9      831.83      799.60     15.32 o 
   5   2   9      454.06      435.31     15.48 o 
   6   2   9       40.25       37.09      4.91 o 
   7   2   9     1031.50     1039.22     25.01 o 
  -9   3   9        0.16       -1.94      3.97 o 
  -8   3   9       75.96       85.07      5.30 o 
  -7   3   9      418.22      423.39      9.49 o 
  -6   3   9     1352.02     1315.09     19.17 o 
  -5   3   9       62.69       55.66      3.59 o 
  -4   3   9      151.52      136.18      4.92 o 
  -3   3   9     1140.31     1073.40     15.33 o 
  -2   3   9     1096.33     1099.55     15.32 o 
  -1   3   9      258.32      235.55      6.74 o 
   0   3   9      769.42      766.50     13.78 o 
   1   3   9     1554.09     1585.80     23.25 o 
   2   3   9     4168.42     4240.25     58.58 o 
   3   3   9      829.27      773.75     21.38 o 
   4   3   9       64.97       68.67      4.71 o 
   5   3   9     1014.37      962.29     19.65 o 
   6   3   9      954.83      920.87     18.34 o 
   7   3   9      140.75      142.27      7.79 o 
  -9   4   9       76.09       69.40      5.81 o 
  -8   4   9      633.02      615.42     18.72 o 
  -7   4   9       31.11       41.41      4.15 o 
  -6   4   9      210.20      214.91      6.64 o 
  -5   4   9      334.66      304.33      7.41 o 
  -4   4   9      643.99      603.60     16.35 o 
  -3   4   9      114.79      125.78      4.65 o 
  -2   4   9        1.05        1.73      1.83 o 
  -1   4   9      604.63      599.02      9.75 o 
   0   4   9     2756.40     2868.93     40.83 o 
   1   4   9      175.72      188.77      5.23 o 
   2   4   9       18.17       16.41      3.00 o 
   3   4   9     2788.38     2779.59     40.68 o 
   4   4   9      617.67      601.14     12.93 o 
   5   4   9     1200.21     1103.77     29.19 o 
   6   4   9      155.79      124.63      6.74 o 
   7   4   9      219.72      246.01     16.11 o 
  -8   5   9        5.16        5.97      4.60 o 
  -7   5   9     1201.70     1178.05     21.53 o 
  -6   5   9       21.01       18.45      3.95 o 
  -5   5   9      321.90      307.91      8.85 o 
  -4   5   9        5.72        4.31      2.73 o 
  -3   5   9     1597.14     1589.14     21.37 o 
  -2   5   9      410.90      441.05      8.26 o 
  -1   5   9     1085.59     1105.88     15.56 o 
   0   5   9      295.64      333.78      8.37 o 
   1   5   9     2347.79     2500.59     38.07 o 
   2   5   9      312.98      306.75     20.65 o 
   3   5   9     2871.69     2892.90     42.23 o 
   4   5   9        0.39        6.43      3.33 o 
   5   5   9      438.81      449.62     13.73 o 
   6   5   9      439.43      435.79     12.16 o 
  -8   6   9      468.51      487.26     16.35 o 
  -7   6   9       31.46       28.02      4.97 o 
  -6   6   9      339.74      365.36     10.44 o 
  -5   6   9       30.98       18.06      3.73 o 
  -4   6   9     1269.49     1181.31     20.20 o 
  -3   6   9      126.62      100.87      5.02 o 
  -2   6   9      263.82      249.82      7.40 o 
  -1   6   9     1671.52     1658.64     25.35 o 
   0   6   9     3075.43     3219.91     45.61 o 
   1   6   9        3.83        6.47      2.25 o 
   2   6   9      399.68      445.72     17.49 o 
   3   6   9        1.45        1.81      2.97 o 
   4   6   9     1250.73     1171.61     20.61 o 
   5   6   9      224.41      195.90      8.13 o 
   6   6   9       13.28        9.04      5.61 o 
  -7   7   9      442.58      419.91     14.53 o 
  -6   7   9       68.04       60.80      5.33 o 
  -5   7   9      167.72      157.86      6.94 o 
  -4   7   9        4.47        4.73      3.37 o 
  -3   7   9     2897.31     2886.36     41.81 o 
  -2   7   9      303.64      264.70      7.92 o 
  -1   7   9     1209.50     1213.11     21.74 o 
   0   7   9      290.43      300.58      9.91 o 
   1   7   9     1031.61     1115.71     19.11 o 
   2   7   9        3.22        7.61      2.96 o 
   3   7   9      245.09      265.16     10.24 o 
   4   7   9        0.15        0.11      4.43 o 
   5   7   9      914.21      916.64     22.21 o 
   6   7   9       91.04       84.74      8.08 o 
  -7   8   9       43.72       39.32      5.61 o 
  -6   8   9      289.32      326.19     15.36 o 
  -5   8   9        1.24        2.62      3.61 o 
  -4   8   9     1263.09     1276.26     21.98 o 
  -3   8   9        6.28        3.47      3.20 o 
  -2   8   9      320.85      303.05      7.34 o 
  -1   8   9        3.68        2.56      3.09 o 
   0   8   9     2712.48     2878.22     41.97 o 
   1   8   9       13.01       15.94      3.54 o 
   2   8   9       25.66       37.19      4.10 o 
   3   8   9        8.40        2.55      4.24 o 
   4   8   9     1087.03     1095.39     39.06 o 
   5   8   9        6.28        7.68      4.93 o 
  -6   9   9       34.37       34.78      4.97 o 
  -5   9   9       21.72       15.78      4.19 o 
  -4   9   9       38.20       46.46      4.72 o 
  -3   9   9      319.78      329.78      8.06 o 
  -2   9   9      492.11      509.23     11.91 o 
  -1   9   9      299.40      269.07      8.65 o 
   0   9   9        2.07        2.42      3.39 o 
   1   9   9     1748.06     1769.48     36.99 o 
   2   9   9      169.94      183.70      7.58 o 
   3   9   9      265.00      248.64     38.45 o 
   4   9   9       95.08      109.11     11.27 o 
  -5  10   9      504.26      499.83     12.90 o 
  -4  10   9       66.21       60.58      4.53 o 
  -3  10   9      968.59      906.73     15.52 o 
  -2  10   9      523.86      539.76     13.34 o 
  -1  10   9       48.85       50.51      5.83 o 
   0  10   9      860.55      916.30     21.71 o 
   1  10   9      411.37      387.88     24.96 o 
   2  10   9       66.41       63.85      6.40 o 
   3  10   9      644.59      692.04     18.72 o 
   4  10   9      938.81      981.62     35.03 o 
  -4  11   9       14.85       16.20      4.15 o 
  -3  11   9      125.20      124.46      6.63 o 
  -2  11   9      178.59      174.50      9.53 o 
  -1  11   9      163.96      194.25      9.67 o 
   0  11   9        4.38        2.71      4.69 o 
   1  11   9      543.74      556.89     16.48 o 
   2  11   9      983.35     1005.08     24.03 o 
  -2  12   9      100.11      101.47      9.46 o 
  -1  12   9      526.82      550.56     17.05 o 
   0  12   9      181.75      196.78     10.65 o 
  -8   0  10      583.95      599.92     24.96 o 
  -6   0  10     1516.24     1501.02     43.48 o 
  -4   0  10      359.22      349.08     16.51 o 
  -2   0  10     3638.92     3636.59     88.18 o 
   0   0  10       90.16      121.60     10.07 o 
   2   0  10     3939.57     3942.99     96.23 o 
   4   0  10       47.68       23.60      7.05 o 
   6   0  10      813.11      838.24     20.73 o 
  -9   1  10      385.76      388.90     14.80 o 
  -8   1  10       47.11       44.29      5.98 o 
  -7   1  10       87.60       58.63      5.36 o 
  -6   1  10       30.95       35.05      4.54 o 
  -5   1  10     1682.89     1601.50     32.03 o 
  -4   1  10       30.11       27.23      3.44 o 
  -3   1  10     1058.64     1022.89     22.06 o 
  -2   1  10       94.78       95.42      6.12 o 
  -1   1  10     1057.67     1070.60     22.35 o 
   0   1  10      326.59      351.48      8.41 o 
   1   1  10      131.78      168.97      9.55 o 
   2   1  10       68.53       71.06      4.20 o 
   3   1  10      423.82      431.38     10.26 o 
   4   1  10        0.54       -1.08      4.62 o 
   5   1  10       62.74       89.77      5.68 o 
   6   1  10        8.65        4.12      4.13 o 
   7   1  10     1198.08     1162.81     37.04 o 
  -8   2  10      113.55      121.26      7.18 o 
  -7   2  10      112.97      121.70     10.18 o 
  -6   2  10     1108.84     1088.49     29.67 o 
  -5   2  10      323.22      298.01      7.39 o 
  -4   2  10     1202.99     1122.21     16.33 o 
  -3   2  10      480.66      466.96      8.69 o 
  -2   2  10     3123.61     3084.10     37.42 o 
  -1   2  10        7.86       12.76      3.01 o 
   0   2  10      558.93      564.86     11.33 o 
   1   2  10      770.27      785.82     14.36 o 
   2   2  10      770.73      830.03     15.23 o 
   3   2  10      547.24      490.68     11.03 o 
   4   2  10      578.76      582.00     17.13 o 
   5   2  10      169.28      186.79      6.55 o 
   6   2  10     1140.08     1060.18     30.66 o 
  -8   3  10      283.91      324.27     13.23 o 
  -7   3  10      105.01       81.51      4.96 o 
  -6   3  10       34.51       31.13      3.68 o 
  -5   3  10      841.90      843.48     17.03 o 
  -4   3  10      118.33      102.66      4.51 o 
  -3   3  10        1.35       -0.81      2.02 o 
  -2   3  10       95.66       96.45      3.92 o 
  -1   3  10     1878.75     1951.40     24.92 o 
   0   3  10      154.44      166.33      6.20 o 
   1   3  10     2805.16     2851.97     57.86 o 
   2   3  10      739.80      757.82     14.40 o 
   3   3  10      564.98      544.58     16.18 o 
   4   3  10      525.92      530.91     12.20 o 
   5   3  10      651.84      667.34     14.55 o 
   6   3  10        3.51        3.91      4.14 o 
  -8   4  10       26.06       29.68      4.77 o 
  -7   4  10      792.60      839.00     14.67 o 
  -6   4  10      448.78      463.88      9.95 o 
  -5   4  10       13.94       15.52      3.02 o 
  -4   4  10      280.87      277.17      7.07 o 
  -3   4  10      520.66      513.28      9.42 o 
  -2   4  10       11.93       18.57      2.54 o 
  -1   4  10       44.34       47.22      4.68 o 
   0   4  10      315.11      346.83      8.82 o 
   1   4  10       26.75       31.35      4.07 o 
   2   4  10      639.91      667.75     13.40 o 
   3   4  10       55.04       57.21      4.54 o 
   4   4  10        1.05        2.47      3.47 o 
   5   4  10      812.72      779.43     17.92 o 
   6   4  10      330.36      308.78     12.80 o 
  -8   5  10      448.36      492.55     12.98 o 
  -7   5  10       65.08       54.05      5.63 o 
  -6   5  10      233.11      260.57      8.93 o 
  -5   5  10      921.83      887.69     16.86 o 
  -4   5  10      737.07      637.69     15.26 o 
  -3   5  10       32.64       36.83      3.20 o 
  -2   5  10       32.53       39.27      2.98 o 
  -1   5  10      694.93      702.17     13.61 o 
   0   5  10     2098.04     2190.89     28.06 o 
   1   5  10        1.84        2.88      2.28 o 
   2   5  10       78.88       92.91      5.48 o 
   3   5  10        9.37       11.93      3.54 o 
   4   5  10      589.31      578.55     13.09 o 
   5   5  10      214.99      219.15      8.59 o 
   6   5  10      250.17      252.14      9.62 o 
  -7   6  10      454.10      477.45     17.67 o 
  -6   6  10        4.78        6.19      3.95 o 
  -5   6  10      270.65      277.36      8.93 o 
  -4   6  10      450.28      435.36     10.79 o 
  -3   6  10      778.18      829.73     15.69 o 
  -2   6  10      169.47      162.41      6.38 o 
  -1   6  10      305.67      344.11     21.94 o 
   0   6  10       20.56       16.68      3.30 o 
   1   6  10     1087.91     1195.61     20.26 o 
   2   6  10        1.97        3.45      2.97 o 
   3   6  10      115.20      120.50      8.00 o 
   4   6  10      238.26      232.26      8.36 o 
   5   6  10     1176.95     1151.85     22.89 o 
  -7   7  10       10.17       -4.37      4.37 o 
  -6   7  10      402.03      391.56     11.21 o 
  -5   7  10      186.83      170.95      7.74 o 
  -4   7  10     2112.10     1912.73     30.27 o 
  -3   7  10       78.08       79.59      5.57 o 
  -2   7  10        6.45        3.96      3.02 o 
  -1   7  10       34.80       44.52      8.39 o 
   0   7  10     1271.22     1415.65     23.30 o 
   1   7  10        2.67       -2.96      2.96 o 
   2   7  10      431.08      434.64     13.52 o 
   3   7  10        0.76        4.03      6.44 o 
   4   7  10     1475.14     1456.50     31.03 o 
   5   7  10      103.52       95.18      7.97 o 
  -6   8  10       13.25        4.62      4.05 o 
  -5   8  10      106.24       99.11      6.14 o 
  -4   8  10       92.18       87.18      5.60 o 
  -3   8  10     1214.89     1262.92     21.82 o 
  -2   8  10        2.15       -1.70      3.16 o 
  -1   8  10      479.00      439.58     12.98 o 
   0   8  10      117.10      119.91      6.28 o 
   1   8  10     1686.39     1745.51     28.30 o 
   2   8  10        0.61       -0.23      3.07 o 
   3   8  10      175.40      187.59      9.82 o 
   4   8  10      151.08      156.92      9.51 o 
  -5   9  10        2.69       -3.70      3.70 o 
  -4   9  10      139.46      149.11      7.25 o 
  -3   9  10       10.96       14.67      3.35 o 
  -2   9  10      576.03      544.43     12.75 o 
  -1   9  10      278.09      303.08     10.37 o 
   0   9  10     1324.98     1384.79     23.62 o 
   1   9  10       68.99       76.44      5.49 o 
   2   9  10      209.28      228.37      8.56 o 
   3   9  10      115.40      115.96     11.27 o 
  -4  10  10        6.84       12.85      3.64 o 
  -3  10  10      492.91      466.00     17.84 o 
  -2  10  10       68.21       59.56      6.53 o 
  -1  10  10      121.64      104.66     11.68 o 
   0  10  10       65.56       81.68      7.22 o 
   1  10  10      980.34      994.24     23.46 o 
   2  10  10      506.72      563.77     16.48 o 
  -3  11  10        5.06       10.07      5.22 o 
  -2  11  10      176.31      185.67      9.92 o 
  -1  11  10      457.73      500.46     15.91 o 
   0  11  10      605.70      605.01     17.34 o 
   1  11  10      238.83      228.58     11.06 o 
  -7   0  11       10.07        5.23      8.05 o 
  -5   0  11      190.85      146.16     12.08 o 
  -3   0  11     1390.11     1461.56     41.47 o 
  -1   0  11     3116.51     3000.03     75.29 o 
   1   0  11        6.74        5.64      5.64 o 
   3   0  11     1634.85     1586.78     45.90 o 
   5   0  11      119.62      123.21     12.08 o 
  -8   1  11      432.74      442.48     15.51 o 
  -7   1  11        4.38        1.39      5.55 o 
  -6   1  11      449.66      446.36     14.51 o 
  -5   1  11      186.76      217.18     10.39 o 
  -4   1  11      658.85      653.29     17.08 o 
  -3   1  11       11.82        9.26      4.27 o 
  -2   1  11      161.12      152.97      8.40 o 
  -1   1  11       32.87       35.44      7.65 o 
   0   1  11      756.35      783.37     18.65 o 
   1   1  11        0.80       -3.42      3.42 o 
   2   1  11      819.34      946.09     21.64 o 
   3   1  11       19.49       17.31      4.84 o 
   4   1  11      474.44      420.37     14.70 o 
   5   1  11      214.82      199.55     10.82 o 
   6   1  11      943.40      901.16     23.35 o 
  -8   2  11       45.04       39.49      5.63 o 
  -7   2  11       24.56       19.03      4.78 o 
  -6   2  11       39.87       25.01      4.47 o 
  -5   2  11      692.76      603.08     13.18 o 
  -4   2  11        4.30        1.95      3.20 o 
  -3   2  11        7.41        6.59      4.12 o 
  -2   2  11     1658.85     1573.46     43.08 o 
  -1   2  11       12.26       15.70      4.27 o 
   0   2  11      706.73      746.12     18.08 o 
   1   2  11      211.52      203.01      9.25 o 
   2   2  11      380.57      343.80      9.16 o 
   3   2  11     2937.88     2743.37     40.75 o 
   4   2  11      407.72      408.21     10.79 o 
   5   2  11      300.50      296.61      9.76 o 
   6   2  11       31.95       30.68      5.20 o 
  -8   3  11       64.99       56.67      6.30 o 
  -7   3  11      189.28      187.06      8.34 o 
  -6   3  11      186.36      175.88      7.57 o 
  -5   3  11        0.68        0.42      3.42 o 
  -4   3  11      812.74      815.37     15.69 o 
  -3   3  11      215.09      207.75      6.16 o 
  -2   3  11       41.27       47.19      3.16 o 
  -1   3  11      232.58      261.40      7.92 o 
   0   3  11      856.21      814.22     15.24 o 
   1   3  11     2033.19     2170.78     32.92 o 
   2   3  11     3388.58     3450.20     49.51 o 
   3   3  11        5.42       11.86      3.55 o 
   4   3  11      400.14      404.33     10.89 o 
   5   3  11      323.30      314.47     10.03 o 
   6   3  11      631.35      640.99     25.37 o 
  -7   4  11        4.22        9.68      4.34 o 
  -6   4  11      184.46      168.13      6.56 o 
  -5   4  11      236.77      230.13      6.97 o 
  -4   4  11       62.17       68.03      4.15 o 
  -3   4  11      265.82      268.69      6.97 o 
  -2   4  11      155.68      149.79      5.21 o 
  -1   4  11      432.54      446.29     10.51 o 
   0   4  11       85.92       97.37      5.17 o 
   1   4  11        4.72       -0.93      2.90 o 
   2   4  11      992.62      919.34     17.19 o 
   3   4  11      870.62      808.80     16.34 o 
   4   4  11      406.81      417.08     11.12 o 
   5   4  11       15.20       20.72      4.49 o 
  -7   5  11      438.29      461.64     12.67 o 
  -6   5  11       54.29       45.97      5.58 o 
  -5   5  11      192.19      200.03      8.00 o 
  -4   5  11      109.28      106.22      5.75 o 
  -3   5  11     1557.81     1554.86     25.06 o 
  -2   5  11       20.60       15.43      3.42 o 
  -1   5  11       27.79       36.71      4.02 o 
   0   5  11      483.85      441.06      8.95 o 
   1   5  11     1684.92     1741.44     27.73 o 
   2   5  11      202.07      189.83      7.56 o 
   3   5  11        8.07        8.82      3.70 o 
   4   5  11       92.73       90.16      5.88 o 
   5   5  11      656.97      631.21     14.79 o 
  -7   6  11        2.29        4.02      4.57 o 
  -6   6  11      229.80      247.48      9.05 o 
  -5   6  11      338.24      343.61     10.12 o 
  -4   6  11      284.93      328.55     10.15 o 
  -3   6  11        6.12        3.02      4.98 o 
  -2   6  11      582.94      619.45     16.64 o 
  -1   6  11      622.93      625.93     16.64 o 
   0   6  11      659.32      714.31     24.40 o 
   1   6  11       44.96       39.76      6.64 o 
   2   6  11      108.86      105.93      7.39 o 
   3   6  11      247.89      238.71     17.28 o 
   4   6  11      530.39      530.85     13.01 o 
  -6   7  11        0.05       -4.13      4.13 o 
  -5   7  11       17.82       13.25      4.23 o 
  -4   7  11       23.16       22.27      4.11 o 
  -3   7  11      765.37      809.35     16.04 o 
  -2   7  11        5.50        8.88      4.35 o 
  -1   7  11       31.84       38.14      5.38 o 
   0   7  11       20.14       16.07      3.63 o 
   1   7  11      836.54      835.71     66.37 o 
   2   7  11        5.53        8.98      4.53 o 
   3   7  11      283.57      297.98     11.79 o 
   4   7  11        1.53        4.43      5.12 o 
  -5   8  11       25.42       17.85      4.44 o 
  -4   8  11      565.65      577.21     13.59 o 
  -3   8  11        2.80       -1.78      3.49 o 
  -2   8  11      765.85      788.66     20.48 o 
  -1   8  11       46.75       49.61      5.96 o 
   0   8  11      761.98      790.57     16.09 o 
   1   8  11      629.09      707.24     19.02 o 
   2   8  11       23.29       22.48      6.44 o 
   3   8  11       65.87       70.90      7.12 o 
  -4   9  11       28.90       29.76      4.85 o 
  -3   9  11      604.51      694.57     31.99 o 
  -2   9  11        9.50        6.71      4.09 o 
  -1   9  11        0.44        1.02      3.79 o 
   0   9  11      402.95      407.67     11.30 o 
   1   9  11      377.71      397.00     11.14 o 
   2   9  11       83.76      109.25      8.08 o 
  -3  10  11       33.42       26.87      4.73 o 
  -2  10  11      254.61      288.20     17.44 o 
  -1  10  11      624.17      683.13     18.73 o 
   0  10  11      550.05      605.82     17.34 o 
   1  10  11       50.99       49.32      6.53 o 
  -6   0  12        4.18       -1.61      7.25 o 
  -4   0  12     4847.12     4674.58    113.95 o 
  -2   0  12     2899.05     2716.17     70.06 o 
   0   0  12     1226.13     1240.92     37.44 o 
   2   0  12      302.46      344.25     17.72 o 
   4   0  12      979.72      920.82     32.61 o 
  -7   1  12      332.47      368.52     14.51 o 
  -6   1  12        0.75       -1.93      5.26 o 
  -5   1  12     1311.45     1333.63     28.76 o 
  -4   1  12      149.02      161.33      9.38 o 
  -3   1  12      101.88      107.54      7.40 o 
  -2   1  12        5.62        1.79      4.41 o 
  -1   1  12     1759.46     1760.55     34.59 o 
   0   1  12      128.45      120.12      7.69 o 
   1   1  12        8.89       10.98      4.41 o 
   2   1  12      101.94       92.38      7.26 o 
   3   1  12     1174.49     1131.45     25.76 o 
   4   1  12      315.91      254.94     11.81 o 
   5   1  12       15.58       17.11      6.26 o 
  -7   2  12        2.46        4.62      9.26 o 
  -6   2  12      268.13      334.53     13.22 o 
  -5   2  12      148.30      156.83      9.40 o 
  -4   2  12      673.92      639.75     22.95 o 
  -3   2  12      357.14      322.95     12.10 o 
  -2   2  12      430.39      421.42     13.37 o 
  -1   2  12       55.34       36.38      5.41 o 
   0   2  12      588.96      604.38     16.37 o 
   1   2  12      659.64      658.17     20.94 o 
   2   2  12     1162.78     1213.96     26.62 o 
   3   2  12      255.13      271.49     20.13 o 
   4   2  12      320.14      331.17     13.38 o 
   5   2  12      169.59      143.66      9.68 o 
  -7   3  12      135.49      166.99      8.12 o 
  -6   3  12      125.46      133.18      6.98 o 
  -5   3  12      458.65      453.33     11.62 o 
  -4   3  12       27.95       21.42      4.13 o 
  -3   3  12      262.05      252.22      8.17 o 
  -2   3  12     1085.05     1098.20     30.20 o 
  -1   3  12     1596.42     1630.44     65.63 o 
   0   3  12      152.23      141.11      8.40 o 
   1   3  12      228.37      224.30     13.69 o 
   2   3  12      223.55      196.97      9.96 o 
   3   3  12     1283.43     1372.83     29.61 o 
   4   3  12      504.47      470.40     15.80 o 
   5   3  12        0.16       -0.65      5.55 o 
  -7   4  12      856.22      923.27     28.99 o 
  -6   4  12        1.86       -3.29      3.77 o 
  -5   4  12      107.55      106.22      6.09 o 
  -4   4  12      318.59      341.40      9.75 o 
  -3   4  12      344.93      353.03      9.67 o 
  -2   4  12      206.90      208.61      9.92 o 
  -1   4  12      203.06      205.06      7.61 o 
   0   4  12        3.72        3.98      3.37 o 
   1   4  12     1766.87     1758.47     28.27 o 
   2   4  12      196.48      198.54      7.75 o 
   3   4  12        0.24        1.04      3.66 o 
   4   4  12      236.93      249.43      9.33 o 
  -6   5  12      759.38      727.18     19.71 o 
  -5   5  12      245.46      245.50     10.93 o 
  -4   5  12       62.72       53.72      4.96 o 
  -3   5  12        0.19        1.16      3.15 o 
  -2   5  12     1360.39     1384.74     53.35 o 
  -1   5  12      139.69      135.40      8.70 o 
   0   5  12      195.31      173.57      7.41 o 
   1   5  12       13.60       10.90      3.73 o 
   2   5  12     1089.10     1071.33     22.32 o 
   3   5  12      192.50      202.38      8.42 o 
   4   5  12      648.67      630.42     14.63 o 
  -6   6  12        9.35        7.04      4.34 o 
  -5   6  12      103.56      117.85      6.74 o 
  -4   6  12       67.24       71.46      5.74 o 
  -3   6  12     1237.81     1244.94     27.33 o 
  -2   6  12        2.00       -5.08      5.23 o 
  -1   6  12       17.60       17.32      3.83 o 
   0   6  12       59.03       52.04      7.95 o 
   1   6  12      953.38     1006.61     23.48 o 
   2   6  12       30.70       31.31      5.42 o 
   3   6  12        0.06       -0.05      4.81 o 
  -5   7  12       15.76       10.12      4.38 o 
  -4   7  12      686.28      719.35     15.50 o 
  -3   7  12      112.88      127.63      8.53 o 
  -2   7  12     1307.39     1361.84     39.66 o 
  -1   7  12      141.32      142.16      6.86 o 
   0   7  12      374.89      344.52     10.12 o 
   1   7  12      301.18      308.80     12.23 o 
   2   7  12      268.22      282.71     11.95 o 
   3   7  12        9.93        7.71      5.55 o 
  -4   8  12       44.40       51.53      5.38 o 
  -3   8  12     1119.92     1116.83     40.06 o 
  -2   8  12       11.19       11.32      4.92 o 
  -1   8  12      190.17      190.25      9.25 o 
   0   8  12      337.07      326.41     10.12 o 
   1   8  12      638.59      636.50     23.55 o 
   2   8  12       13.61       18.97      5.79 o 
  -3   9  12       30.22       27.33      4.89 o 
  -2   9  12      436.69      438.44     16.42 o 
  -1   9  12      164.42      166.13      7.97 o 
   0   9  12      115.64      121.94      7.79 o 
  -5   0  13      914.86      851.17     31.00 o 
  -3   0  13      304.75      321.30     17.72 o 
  -1   0  13     1807.19     1736.56     49.52 o 
   1   0  13      393.71      365.99     18.52 o 
   3   0  13     1601.37     1538.06     46.71 o 
  -6   1  13      104.91       78.29      8.24 o 
  -5   1  13      107.36       97.11      8.40 o 
  -4   1  13      255.76      304.34     12.53 o 
  -3   1  13        8.09        5.96      5.26 o 
  -2   1  13      355.57      373.95     13.10 o 
  -1   1  13      166.76      176.16      9.68 o 
   0   1  13     1527.09     1562.39     32.31 o 
   1   1  13       30.37       26.90      5.67 o 
   2   1  13      619.49      629.10     18.08 o 
   3   1  13       84.65       66.11     17.11 o 
   4   1  13      326.19      263.58     12.67 o 
  -6   2  13       37.11       26.83      8.25 o 
  -5   2  13       80.66       80.67      7.96 o 
  -4   2  13       22.89       16.99     10.27 o 
  -3   2  13      224.25      233.98     11.09 o 
  -2   2  13      908.42      839.56     20.64 o 
  -1   2  13     1396.95     1339.50     28.75 o 
   0   2  13       14.25       11.55      5.26 o 
   1   2  13        1.14        5.03      4.84 o 
   2   2  13      252.90      268.77     18.32 o 
   3   2  13      858.99      798.89     21.21 o 
   4   2  13       87.90       79.16      8.26 o 
  -6   3  13       24.93       29.68      5.26 o 
  -5   3  13      125.14      115.87      8.81 o 
  -4   3  13      420.79      409.72     14.36 o 
  -3   3  13      850.77      822.33     22.95 o 
  -2   3  13      106.34      109.29      9.26 o 
  -1   3  13       27.34       37.48      5.98 o 
   0   3  13     1272.71     1311.51     28.45 o 
   1   3  13      274.61      269.57     20.13 o 
   2   3  13      333.00      320.24     21.34 o 
   3   3  13       96.18       72.12      7.54 o 
  -6   4  13      428.00      484.27     27.98 o 
  -5   4  13      143.34      153.07      7.39 o 
  -4   4  13        3.52        4.42      3.90 o 
  -3   4  13        1.59       -0.16      4.93 o 
  -2   4  13     1136.02     1170.45     26.17 o 
  -1   4  13      354.81      357.50     27.78 o 
   0   4  13      116.62      118.85      8.08 o 
   1   4  13      165.45      157.86     10.27 o 
   2   4  13      594.57      582.80     23.76 o 
   3   4  13      612.62      584.42     17.79 o 
  -5   5  13      180.93      169.39      9.86 o 
  -4   5  13       92.68       99.29      7.73 o 
  -3   5  13      909.53      871.70     31.41 o 
  -2   5  13       17.38       15.70      8.05 o 
  -1   5  13      150.22      155.42     13.29 o 
   0   5  13     1060.44      967.78    122.40 o 
   1   5  13     1174.77     1208.73     30.80 o 
   2   5  13        5.00        2.48      5.10 o 
   3   5  13       74.55       70.97      7.67 o 
  -5   6  13       11.89        6.22      5.42 o 
  -4   6  13      358.17      390.55     21.34 o 
  -3   6  13       44.29       36.24     10.07 o 
  -2   6  13      606.97      732.24     27.78 o 
  -1   6  13      118.45      107.17      6.09 o 
   0   6  13      238.81      281.71     11.75 o 
   1   6  13      219.78      238.76     11.06 o 
   2   6  13      319.06      355.56     13.34 o 
  -4   7  13       12.54        7.61      5.61 o 
  -3   7  13      822.33      864.40     23.35 o 
  -2   7  13       13.65        7.74      5.84 o 
  -1   7  13       69.32       83.39      5.99 o 
   0   7  13       35.77       35.89      6.36 o 
   1   7  13      413.40      448.28     15.08 o 
  -2   8  13      455.46      479.65     21.34 o 
  -1   8  13      161.99      154.52      7.50 o 
  -4   0  14     1209.25     1057.72     35.83 o 
  -2   0  14      130.20      114.35     12.08 o 
   0   0  14     1520.48     1555.78     46.71 o 
   2   0  14        2.36       -4.43      7.65 o 
  -5   1  14      550.01      592.91     18.08 o 
  -4   1  14       21.04       17.89      6.40 o 
  -3   1  14      317.50      336.71     16.51 o 
  -2   1  14      137.91      133.00      8.96 o 
  -1   1  14     1243.29     1240.69     27.90 o 
   0   1  14      157.32      165.96      9.95 o 
   1   1  14      482.33      515.84     17.11 o 
   2   1  14        0.68       -4.52      5.26 o 
  -5   2  14       31.83       33.40      6.97 o 
  -4   2  14      599.80      535.79     24.16 o 
  -3   2  14      124.30      120.73     12.68 o 
  -2   2  14      355.86      375.17     13.66 o 
  -1   2  14      147.73      141.60     10.67 o 
   0   2  14      654.23      660.03     18.50 o 
   1   2  14      277.01      296.52     12.67 o 
   2   2  14        0.90       10.05      5.83 o 
  -5   3  14      115.86      105.21      9.10 o 
  -4   3  14        3.88        1.20      5.55 o 
  -3   3  14       49.00       54.02      7.12 o 
  -2   3  14      340.72      346.11     13.37 o 
  -1   3  14      445.18      484.77     29.59 o 
   0   3  14      149.24      163.49      9.67 o 
   1   3  14      225.74      245.25     11.67 o 
   2   3  14      774.09      840.16     22.20 o 
  -4   4  14      139.38      127.33      9.06 o 
  -3   4  14      369.71      428.98     14.90 o 
  -2   4  14      106.08       99.97      8.11 o 
  -1   4  14       59.08       49.97      6.97 o 
   0   4  14      772.42      805.01     21.05 o 
   1   4  14     1200.74     1169.89     27.18 o 
  -4   5  14        4.89       -2.01      8.46 o 
  -3   5  14       51.85       48.32     10.47 o 
  -2   5  14      993.83     1027.12     35.83 o 
  -1   5  14      501.41      487.59     23.35 o 
   0   5  14      266.31      256.48     17.72 o 
   1   5  14      137.58      126.10      8.77 o 
  -2   6  14       15.70        6.04      9.26 o 
  -1   6  14       40.09       40.26     10.07 o 
  -3   0  15      445.63      430.01     21.74 o 
  -1   0  15     1667.20     1811.85     53.55 o 
  -3   1  15       57.08       54.17      8.05 o 
  -2   1  15       97.01       87.16      8.40 o 
  -1   1  15        0.53        4.38      5.83 o 
   0   1  15      778.50      762.68     20.92 o 
  -3   2  15      222.36      233.00     12.23 o 
  -2   2  15      111.99      103.19     11.27 o 
  -1   2  15      541.09      570.16     17.79 o 
   0   2  15        0.54        3.85      6.84 o 
  -2   3  15        0.08        1.82      5.67 o 
  -1   3  15      111.85      111.08      8.83 o 
                                                 
